# Supplementary material for: Azaarenes: 13 Rings in a Row by Cyclopentannulation
Source: Angew Chem Int Ed Engl. 2022 Dec 22;62(5):e202214031. doi: 10.1002/anie.202214031 (PMC10107455; doi:10.1002/anie.202214031)
Supplement: Supplementary file 2 — Supporting Information [file ANIE-62-0-s002.cif]

data_GLOBAL

# 1. SUBMISSION DETAILS

_publ_contact_author_name  'Bunz, Uwe H. F.'
_publ_contact_author_address
;
        Organisch-Chemisches Institut
        Ruprecht-Karls-Universit\"at Heidelberg
        Im Neuenheimer Feld 270
        D-69120 Heidelberg
        Germany
;
_publ_contact_author_phone      '049 6221 54- 8401'
_publ_contact_author_fax        '049 6221 54- 8404'
_publ_contact_author_email      'uwe.bunz@oci.uni-heidelberg.de'
_publ_requested_journal         'Angewandte Chemie'
_publ_requested_coeditor_name     ?

_publ_contact_letter
;
  paper to be submitted for publication in Angewandte Chemie
;

#====================================================================

# 3. TITLE AND AUTHOR LIST

_publ_section_title
;
 Azaarenes: 13 Rings in a Row by Cyclopentannulation
;


loop_
 _publ_author_name
 _publ_author_address
       'Steffen Maier'
;       Organisch-Chemisches Institut
        Ruprecht-Karls-Universit\"at Heidelberg
        Im Neuenheimer Feld 270
        69120 Heidelberg
        Germany
;
       'Nikolai Hippchen'
;       Organisch-Chemisches Institut
        Ruprecht-Karls-Universit\"at Heidelberg
        Im Neuenheimer Feld 270
        69120 Heidelberg
        Germany
;
       'Fabian Jester'
;       Organisch-Chemisches Institut
        Ruprecht-Karls-Universit\"at Heidelberg
        Im Neuenheimer Feld 270
        69120 Heidelberg
        Germany
;
       'Michel Weber'
;       Organisch-Chemisches Institut
        Ruprecht-Karls-Universit\"at Heidelberg
        Im Neuenheimer Feld 270
        69120 Heidelberg
        Germany
;
       'Leon Skarjan'
;       Organisch-Chemisches Institut
        Ruprecht-Karls-Universit\"at Heidelberg
        Im Neuenheimer Feld 270
        69120 Heidelberg
        Germany
;
       'Frank Rominger'
;       Organisch-Chemisches Institut
        Ruprecht-Karls-Universit\"at Heidelberg
        Im Neuenheimer Feld 270
        69120 Heidelberg
        Germany
;
       'Jan Freudenberg*'
;       Organisch-Chemisches Institut
        Ruprecht-Karls-Universit\"at Heidelberg
        Im Neuenheimer Feld 270
        69120 Heidelberg
        Germany
;
       'Uwe H. F. Bunz'
;       Organisch-Chemisches Institut
        Ruprecht-Karls-Universit\"at Heidelberg
        Im Neuenheimer Feld 270
        69120 Heidelberg
        Germany
;

#==================================================================

 
data_mai47 
  
_audit_creation_method            'SHELXL-2018/3' 
_shelx_SHELXL_version_number      '2018/3' 
_chemical_name_systematic         ? 
_chemical_name_common             '2b in manuscript'
_chemical_melting_point           ? 
_chemical_formula_moiety          ? 
_chemical_formula_sum 
 'C73 H97 Cl3 N6 Si4' 
_chemical_formula_weight          1277.27 
  
loop_ 
 _atom_type_symbol 
 _atom_type_description 
 _atom_type_scat_dispersion_real 
 _atom_type_scat_dispersion_imag 
 _atom_type_scat_source 
 'C'  'C'   0.0181   0.0091 
 'International Tables Vol C Tables 4.2.6.8 and 6.1.1.4' 
 'H'  'H'   0.0000   0.0000 
 'International Tables Vol C Tables 4.2.6.8 and 6.1.1.4' 
 'N'  'N'   0.0311   0.0180 
 'International Tables Vol C Tables 4.2.6.8 and 6.1.1.4' 
 'Si'  'Si'   0.2541   0.3302 
 'International Tables Vol C Tables 4.2.6.8 and 6.1.1.4' 
 'Cl'  'Cl'   0.3639   0.7018 
 'International Tables Vol C Tables 4.2.6.8 and 6.1.1.4' 
  
_space_group_crystal_system       monoclinic 
_space_group_IT_number            14 
_space_group_name_H-M_alt         'P 21/n' 
_space_group_name_Hall            '-P 2yn' 
  
_shelx_space_group_comment 
; 
The symmetry employed for this shelxl refinement is uniquely defined 
by the following loop, which should always be used as a source of 
symmetry information in preference to the above space-group names. 
They are only intended as comments. 
; 
  
loop_ 
 _space_group_symop_operation_xyz 
 'x, y, z' 
 '-x+1/2, y+1/2, -z+1/2' 
 '-x, -y, -z' 
 'x-1/2, -y-1/2, z-1/2' 
  
_cell_length_a                    15.6934(4) 
_cell_length_b                    26.8153(9) 
_cell_length_c                    19.0758(5) 
_cell_angle_alpha                 90 
_cell_angle_beta                  113.775(2) 
_cell_angle_gamma                 90 
_cell_volume                      7346.3(4) 
_cell_formula_units_Z             4 
_cell_measurement_temperature     200(2) 
_cell_measurement_reflns_used     29695 
_cell_measurement_theta_min       3.02 
_cell_measurement_theta_max       71.44 
  
_exptl_crystal_description        column 
_exptl_crystal_colour             violet 
_exptl_crystal_density_meas       ? 
_exptl_crystal_density_method     ? 
_exptl_crystal_density_diffrn     1.155 
_exptl_crystal_F_000              2736 
_exptl_transmission_factor_min    ? 
_exptl_transmission_factor_max    ? 
_exptl_crystal_size_max           0.284 
_exptl_crystal_size_mid           0.047 
_exptl_crystal_size_min           0.030 
_exptl_absorpt_coefficient_mu     2.083 
_shelx_estimated_absorpt_T_min    0.589 
_shelx_estimated_absorpt_T_max    0.940 
_exptl_absorpt_correction_type    multi-scan 
_exptl_absorpt_correction_T_min   0.5284 
_exptl_absorpt_correction_T_max   0.9675 
_exptl_absorpt_process_details    'STOE X-AREA LANA'
_exptl_absorpt_special_details    'X-Area LANA 1.83.8.0 (STOE, 2020)' 
_diffrn_ambient_temperature       200(2) 
_diffrn_radiation_wavelength      1.54178 
_diffrn_radiation_type            CuK\a 
_diffrn_source                    'Genix3D Cu HF' 
_diffrn_measurement_device_type   'STOE Stadivari' 
_diffrn_measurement_method        'rotation method, \w scans' 
_diffrn_detector_area_resol_mean  5.81 
_diffrn_reflns_number             50636 
_diffrn_reflns_av_unetI/netI      0.0415 
_diffrn_reflns_av_R_equivalents   0.0614 
_diffrn_reflns_limit_h_min        -19 
_diffrn_reflns_limit_h_max        9 
_diffrn_reflns_limit_k_min        -33 
_diffrn_reflns_limit_k_max        27 
_diffrn_reflns_limit_l_min        -22 
_diffrn_reflns_limit_l_max        23 
_diffrn_reflns_theta_min          3.020 
_diffrn_reflns_theta_max          71.980 
_diffrn_reflns_theta_full         67.679 
_diffrn_measured_fraction_theta_max   0.960 
_diffrn_measured_fraction_theta_full  0.988 
_diffrn_reflns_Laue_measured_fraction_max    0.960 
_diffrn_reflns_Laue_measured_fraction_full   0.988 
_diffrn_reflns_point_group_measured_fraction_max   0.960 
_diffrn_reflns_point_group_measured_fraction_full  0.988 
_reflns_number_total              13855 
_reflns_number_gt                 8991 
_reflns_threshold_expression      'I > 2\s(I)' 
_reflns_Friedel_coverage          0.000 
_reflns_Friedel_fraction_max      . 
_reflns_Friedel_fraction_full     . 
  
_reflns_special_details 
; 
 Reflections were merged by SHELXL according to the crystal 
 class for the calculation of statistics and refinement. 
  
 _reflns_Friedel_fraction is defined as the number of unique 
 Friedel pairs measured divided by the number that would be 
 possible theoretically, ignoring centric projections and 
 systematic absences. 
; 
  
_computing_data_collection        'X-Area Pilatus3_SV 1.31.170.0 (STOE, 2020)' 
_computing_cell_refinement        'X-Area Recipe 1.36.0.0 (STOE, 2020)' 
_computing_data_reduction         'X-Area Integrate 1.78.3.0 (STOE, 2020)' 
_computing_structure_solution     'SHELXT-2014 (Sheldrick 2014)' 
_computing_structure_refinement 'SHELXL-2018/3 (Sheldrick, 2018)' 
_computing_molecular_graphics     'Bruker SHELXTL' 
_computing_publication_material   'Bruker SHELXTL' 
_refine_special_details           ? 
_refine_ls_structure_factor_coef  Fsqd 
_refine_ls_matrix_type            full 
_refine_ls_weighting_scheme       calc 
_refine_ls_weighting_details 
'w=1/[\s^2^(Fo^2^)+(0.1293P)^2^+10.2619P] where P=(Fo^2^+2Fc^2^)/3' 
_atom_sites_solution_primary      ? 
_atom_sites_solution_secondary    ? 
_atom_sites_solution_hydrogens    geom 
_refine_ls_hydrogen_treatment     constr 
_refine_ls_extinction_method      none 
_refine_ls_extinction_coef        . 
_refine_ls_number_reflns          13855 
_refine_ls_number_parameters      1150 
_refine_ls_number_restraints      5624 
_refine_ls_R_factor_all           0.1466 
_refine_ls_R_factor_gt            0.1009 
_refine_ls_wR_factor_ref          0.3050 
_refine_ls_wR_factor_gt           0.2638 
_refine_ls_goodness_of_fit_ref    1.087 
_refine_ls_restrained_S_all       1.164 
_refine_ls_shift/su_max           0.000 
_refine_ls_shift/su_mean          0.000 
  
loop_ 
 _atom_site_label 
 _atom_site_type_symbol 
 _atom_site_fract_x 
 _atom_site_fract_y 
 _atom_site_fract_z 
 _atom_site_U_iso_or_equiv 
 _atom_site_adp_type 
 _atom_site_occupancy 
 _atom_site_site_symmetry_order 
 _atom_site_calc_flag 
 _atom_site_refinement_flags_posn 
 _atom_site_refinement_flags_adp 
 _atom_site_refinement_flags_occupancy 
 _atom_site_disorder_assembly 
 _atom_site_disorder_group 
C11 C 0.2205(3) 0.68751(15) 0.4124(2) 0.0520(9) Uani 1 1 d . U . . . 
C12 C 0.2762(3) 0.65465(15) 0.3937(3) 0.0522(10) Uani 1 1 d . U . . . 
N13 N 0.3672(2) 0.66943(13) 0.4300(2) 0.0556(9) Uani 1 1 d . U . . . 
C14 C 0.4381(3) 0.64263(16) 0.4198(3) 0.0538(10) Uani 1 1 d . U . . . 
C15 C 0.5285(3) 0.65511(18) 0.4567(3) 0.0636(12) Uani 1 1 d . U . . . 
H15 H 0.545882 0.682284 0.491570 0.076 Uiso 1 1 calc R U . . . 
C16 C 0.5984(3) 0.62746(17) 0.4432(3) 0.0564(10) Uani 1 1 d . U . . . 
N17 N 0.6870(3) 0.64013(14) 0.4809(2) 0.0593(9) Uani 1 1 d . U . . . 
C18 C 0.7507(3) 0.61309(17) 0.4658(3) 0.0549(10) Uani 1 1 d . U . . . 
C19 C 0.8462(3) 0.62563(17) 0.5053(3) 0.0569(10) Uani 1 1 d . U . . . 
C20 C 0.9137(3) 0.59933(17) 0.4898(2) 0.0544(10) Uani 1 1 d . U . . . 
C21 C 1.0098(3) 0.61109(19) 0.5271(3) 0.0622(11) Uani 1 1 d . U . . . 
H21 H 1.029014 0.636606 0.564882 0.075 Uiso 1 1 calc R U . . . 
C22 C 1.0747(3) 0.5867(2) 0.5101(3) 0.0659(12) Uani 1 1 d . U . . . 
H22 H 1.138624 0.595073 0.536016 0.079 Uiso 1 1 calc R U . . . 
C23 C 1.0475(3) 0.54885(19) 0.4540(3) 0.0635(11) Uani 1 1 d . U . . . 
H23 H 1.093478 0.532007 0.442342 0.076 Uiso 1 1 calc R U . . . 
C24 C 0.9570(3) 0.53628(18) 0.4166(3) 0.0588(11) Uani 1 1 d . U . . . 
H24 H 0.940409 0.510780 0.378848 0.071 Uiso 1 1 calc R U . . . 
C25 C 0.8862(3) 0.56034(17) 0.4325(2) 0.0529(10) Uani 1 1 d . U . . . 
C26 C 0.7915(3) 0.54805(16) 0.3936(2) 0.0503(9) Uani 1 1 d . U . . . 
C27 C 0.7228(3) 0.57353(16) 0.4109(2) 0.0504(9) Uani 1 1 d . U . . . 
N28 N 0.6324(2) 0.56060(13) 0.3733(2) 0.0539(8) Uani 1 1 d . U . . . 
C29 C 0.5697(3) 0.58697(16) 0.3892(2) 0.0521(10) Uani 1 1 d . U . . . 
C30 C 0.4745(3) 0.57460(16) 0.3528(2) 0.0530(10) Uani 1 1 d . U . . . 
H30 H 0.456033 0.547454 0.317825 0.064 Uiso 1 1 calc R U . . . 
C31 C 0.4075(3) 0.60099(16) 0.3667(2) 0.0518(9) Uani 1 1 d . U . . . 
N32 N 0.3153(2) 0.58611(13) 0.3305(2) 0.0529(8) Uani 1 1 d . U . . . 
C33 C 0.2525(3) 0.61213(15) 0.3447(2) 0.0495(9) Uani 1 1 d . U . . . 
C34 C 0.1546(3) 0.60110(16) 0.3136(2) 0.0530(10) Uani 1 1 d . U . . . 
C35 C 0.0981(3) 0.63354(16) 0.3323(2) 0.0510(9) Uani 1 1 d . U . . . 
N36 N 0.0081(2) 0.61793(14) 0.2979(2) 0.0541(8) Uani 1 1 d . U . . . 
C37 C -0.0613(3) 0.64472(17) 0.3107(2) 0.0554(10) Uani 1 1 d . U . . . 
C38 C -0.1544(3) 0.6303(2) 0.2785(3) 0.0629(11) Uani 1 1 d . U . . . 
H38 H -0.172958 0.601814 0.246239 0.075 Uiso 1 1 calc R U . . . 
C39 C -0.2193(3) 0.6576(2) 0.2935(3) 0.0716(13) Uani 1 1 d . U . . . 
H39 H -0.282972 0.648030 0.271537 0.086 Uiso 1 1 calc R U . . . 
C40 C -0.1919(4) 0.6990(2) 0.3406(3) 0.0769(14) Uani 1 1 d . U . . . 
H40 H -0.237047 0.717649 0.350878 0.092 Uiso 1 1 calc R U . . . 
C41 C -0.1007(3) 0.7134(2) 0.3725(3) 0.0699(13) Uani 1 1 d . U . . . 
H41 H -0.083211 0.741861 0.404882 0.084 Uiso 1 1 calc R U . . . 
C42 C -0.0323(3) 0.68677(18) 0.3581(2) 0.0564(10) Uani 1 1 d . U . . . 
N43 N 0.0588(3) 0.70336(14) 0.3925(2) 0.0583(9) Uani 1 1 d . U . . . 
C44 C 0.1220(3) 0.67673(16) 0.3798(2) 0.0528(9) Uani 1 1 d . U . . . 
C2 C 0.3692(3) 0.71232(17) 0.4708(3) 0.0625(12) Uani 1 1 d D U . . . 
H2 H 0.423971 0.730399 0.500397 0.075 Uiso 1 1 calc R U . . . 
C1 C 0.2806(3) 0.72526(16) 0.4625(3) 0.0598(11) Uani 1 1 d D U . . . 
Si1 Si 0.2552(6) 0.7862(3) 0.4983(5) 0.062(2) Uani 0.558(11) 1 d D U P A 1 
C51 C 0.2149(11) 0.8301(5) 0.4107(8) 0.104(4) Uani 0.558(11) 1 d D U P A 1 
H51 H 0.205444 0.863594 0.429563 0.124 Uiso 0.558(11) 1 calc R U P A 1 
C52 C 0.1240(15) 0.8161(10) 0.3481(12) 0.125(7) Uani 0.558(11) 1 d D U P A 1 
H52A H 0.076640 0.812851 0.369054 0.187 Uiso 0.558(11) 1 calc R U P A 1 
H52B H 0.105101 0.842040 0.308527 0.187 Uiso 0.558(11) 1 calc R U P A 1 
H52C H 0.130702 0.784279 0.325598 0.187 Uiso 0.558(11) 1 calc R U P A 1 
C53 C 0.2935(12) 0.8362(5) 0.3846(9) 0.144(6) Uani 0.558(11) 1 d D U P A 1 
H53A H 0.350737 0.845328 0.428442 0.215 Uiso 0.558(11) 1 calc R U P A 1 
H53B H 0.303158 0.804695 0.362737 0.215 Uiso 0.558(11) 1 calc R U P A 1 
H53C H 0.277557 0.862457 0.345665 0.215 Uiso 0.558(11) 1 calc R U P A 1 
C54 C 0.3698(9) 0.8090(5) 0.5710(9) 0.105(5) Uani 0.558(11) 1 d D U P A 1 
H54 H 0.414923 0.804915 0.546459 0.126 Uiso 0.558(11) 1 calc R U P A 1 
C55 C 0.3732(9) 0.8631(4) 0.5911(8) 0.118(5) Uani 0.558(11) 1 d D U P A 1 
H55A H 0.348272 0.882950 0.544050 0.176 Uiso 0.558(11) 1 calc R U P A 1 
H55B H 0.335604 0.868801 0.620790 0.176 Uiso 0.558(11) 1 calc R U P A 1 
H55C H 0.437765 0.872857 0.621660 0.176 Uiso 0.558(11) 1 calc R U P A 1 
C56 C 0.4087(17) 0.7767(7) 0.6444(9) 0.126(6) Uani 0.558(11) 1 d D U P A 1 
H56A H 0.406055 0.741401 0.630204 0.190 Uiso 0.558(11) 1 calc R U P A 1 
H56B H 0.473508 0.786108 0.675150 0.190 Uiso 0.558(11) 1 calc R U P A 1 
H56C H 0.371347 0.782052 0.674279 0.190 Uiso 0.558(11) 1 calc R U P A 1 
C57 C 0.1619(4) 0.7812(2) 0.5347(3) 0.0842(15) Uani 1 1 d D U . . . 
H57 H 0.102724 0.777418 0.488003 0.101 Uiso 1 1 calc R U . A 1 
C58 C 0.1493(5) 0.8289(3) 0.5741(5) 0.117(3) Uani 1 1 d D U . . . 
H58A H 0.146347 0.857792 0.541683 0.176 Uiso 1 1 calc R U . . . 
H58B H 0.091480 0.826644 0.581921 0.176 Uiso 1 1 calc R U . . . 
H58C H 0.202133 0.832702 0.623670 0.176 Uiso 1 1 calc R U . . . 
C59 C 0.1669(6) 0.7354(3) 0.5837(4) 0.121(3) Uani 1 1 d D U . . . 
H59A H 0.174919 0.705418 0.557500 0.182 Uiso 1 1 calc R U . . . 
H59B H 0.219777 0.738651 0.633329 0.182 Uiso 1 1 calc R U . . . 
H59C H 0.109124 0.732593 0.591581 0.182 Uiso 1 1 calc R U . . . 
Si1B Si 0.2644(8) 0.7845(4) 0.5070(8) 0.079(4) Uani 0.442(11) 1 d D U P A 2 
C51B C 0.2360(17) 0.8335(6) 0.4267(11) 0.121(6) Uani 0.442(11) 1 d D U P A 2 
H51B H 0.293305 0.836646 0.416296 0.146 Uiso 0.442(11) 1 calc R U P A 2 
C52B C 0.159(2) 0.8179(14) 0.3521(15) 0.142(12) Uani 0.442(11) 1 d D U P A 2 
H52D H 0.172796 0.784525 0.338156 0.213 Uiso 0.442(11) 1 calc R U P A 2 
H52E H 0.100006 0.817271 0.357785 0.213 Uiso 0.442(11) 1 calc R U P A 2 
H52F H 0.155384 0.841647 0.311920 0.213 Uiso 0.442(11) 1 calc R U P A 2 
C53B C 0.217(2) 0.8853(6) 0.4501(14) 0.224(15) Uani 0.442(11) 1 d D U P A 2 
H53D H 0.267830 0.894694 0.498729 0.337 Uiso 0.442(11) 1 calc R U P A 2 
H53E H 0.213533 0.909425 0.410448 0.337 Uiso 0.442(11) 1 calc R U P A 2 
H53F H 0.158156 0.885050 0.456314 0.337 Uiso 0.442(11) 1 calc R U P A 2 
C54B C 0.3767(12) 0.8027(8) 0.5873(12) 0.127(7) Uani 0.442(11) 1 d D U P A 2 
H54B H 0.357538 0.830590 0.612670 0.153 Uiso 0.442(11) 1 calc R U P A 2 
C55B C 0.4502(12) 0.8267(7) 0.5659(16) 0.190(9) Uani 0.442(11) 1 d D U P A 2 
H55D H 0.420703 0.850866 0.524682 0.286 Uiso 0.442(11) 1 calc R U P A 2 
H55E H 0.495897 0.843778 0.610727 0.286 Uiso 0.442(11) 1 calc R U P A 2 
H55F H 0.481551 0.800938 0.548568 0.286 Uiso 0.442(11) 1 calc R U P A 2 
C56B C 0.417(3) 0.7646(14) 0.6512(18) 0.199(15) Uani 0.442(11) 1 d D U P A 2 
H56D H 0.366412 0.750273 0.662721 0.298 Uiso 0.442(11) 1 calc R U P A 2 
H56E H 0.447685 0.738020 0.634926 0.298 Uiso 0.442(11) 1 calc R U P A 2 
H56F H 0.462031 0.780860 0.697085 0.298 Uiso 0.442(11) 1 calc R U P A 2 
C3 C 0.8691(3) 0.66587(19) 0.5598(3) 0.0652(12) Uani 1 1 d . U . . . 
C4 C 0.8815(4) 0.6993(2) 0.6039(3) 0.0753(14) Uani 1 1 d D U . . . 
Si2 Si 0.8791(5) 0.7528(3) 0.6629(5) 0.091(3) Uani 0.586(9) 1 d D U P B 1 
C61 C 0.9648(7) 0.7467(6) 0.7651(6) 0.126(4) Uani 0.586(9) 1 d D U P B 1 
H61 H 0.956324 0.776634 0.792990 0.151 Uiso 0.586(9) 1 calc R U P B 1 
C62 C 0.9494(13) 0.7027(7) 0.8043(10) 0.172(7) Uani 0.586(9) 1 d D U P B 1 
H62A H 0.885195 0.702889 0.800498 0.258 Uiso 0.586(9) 1 calc R U P B 1 
H62B H 0.960020 0.672411 0.780270 0.258 Uiso 0.586(9) 1 calc R U P B 1 
H62C H 0.992617 0.703434 0.858416 0.258 Uiso 0.586(9) 1 calc R U P B 1 
C63 C 1.0642(9) 0.7497(12) 0.7681(13) 0.216(11) Uani 0.586(9) 1 d D U P B 1 
H63A H 1.070186 0.779717 0.741146 0.323 Uiso 0.586(9) 1 calc R U P B 1 
H63B H 1.109119 0.751157 0.821639 0.323 Uiso 0.586(9) 1 calc R U P B 1 
H63C H 1.076522 0.720134 0.743493 0.323 Uiso 0.586(9) 1 calc R U P B 1 
C64 C 0.7588(8) 0.7598(5) 0.6575(10) 0.119(5) Uani 0.586(9) 1 d D U P B 1 
H64 H 0.721760 0.775363 0.606597 0.142 Uiso 0.586(9) 1 calc R U P B 1 
C65 C 0.7481(18) 0.7939(10) 0.7165(15) 0.152(11) Uani 0.586(9) 1 d D U P B 1 
H65A H 0.777922 0.825967 0.716486 0.229 Uiso 0.586(9) 1 calc R U P B 1 
H65B H 0.681746 0.799196 0.704057 0.229 Uiso 0.586(9) 1 calc R U P B 1 
H65C H 0.777570 0.778566 0.767341 0.229 Uiso 0.586(9) 1 calc R U P B 1 
C66 C 0.7122(11) 0.7096(6) 0.6574(11) 0.129(6) Uani 0.586(9) 1 d D U P B 1 
H66A H 0.719252 0.687576 0.619095 0.193 Uiso 0.586(9) 1 calc R U P B 1 
H66B H 0.741691 0.694238 0.708176 0.193 Uiso 0.586(9) 1 calc R U P B 1 
H66C H 0.645866 0.714868 0.644892 0.193 Uiso 0.586(9) 1 calc R U P B 1 
C67 C 0.9191(12) 0.8081(4) 0.6216(9) 0.142(5) Uani 0.586(9) 1 d D U P B 1 
H67 H 0.983700 0.801611 0.625544 0.171 Uiso 0.586(9) 1 calc R U P B 1 
C68 C 0.9175(19) 0.8575(5) 0.6603(13) 0.214(10) Uani 0.586(9) 1 d D U P B 1 
H68A H 0.959031 0.855517 0.714722 0.321 Uiso 0.586(9) 1 calc R U P B 1 
H68B H 0.938461 0.884225 0.635998 0.321 Uiso 0.586(9) 1 calc R U P B 1 
H68C H 0.853914 0.864487 0.655037 0.321 Uiso 0.586(9) 1 calc R U P B 1 
C69 C 0.852(2) 0.8133(12) 0.5359(10) 0.263(15) Uani 0.586(9) 1 d D U P B 1 
H69A H 0.851750 0.782064 0.509085 0.394 Uiso 0.586(9) 1 calc R U P B 1 
H69B H 0.789474 0.820742 0.531831 0.394 Uiso 0.586(9) 1 calc R U P B 1 
H69C H 0.874021 0.840481 0.512792 0.394 Uiso 0.586(9) 1 calc R U P B 1 
Si2B Si 0.8749(8) 0.7558(4) 0.6568(6) 0.092(4) Uani 0.414(9) 1 d D U P B 2 
C61B C 0.8341(14) 0.8089(6) 0.5848(10) 0.135(6) Uani 0.414(9) 1 d D U P B 2 
H61B H 0.836129 0.840481 0.613242 0.162 Uiso 0.414(9) 1 calc R U P B 2 
C62B C 0.7337(15) 0.8001(10) 0.5278(16) 0.222(14) Uani 0.414(9) 1 d D U P B 2 
H62D H 0.693410 0.797067 0.555648 0.334 Uiso 0.414(9) 1 calc R U P B 2 
H62E H 0.712992 0.828338 0.492225 0.334 Uiso 0.414(9) 1 calc R U P B 2 
H62F H 0.730477 0.769402 0.499044 0.334 Uiso 0.414(9) 1 calc R U P B 2 
C63B C 0.901(2) 0.8140(14) 0.5453(17) 0.183(11) Uani 0.414(9) 1 d D U P B 2 
H63D H 0.964242 0.819576 0.583910 0.275 Uiso 0.414(9) 1 calc R U P B 2 
H63E H 0.899591 0.783457 0.516739 0.275 Uiso 0.414(9) 1 calc R U P B 2 
H63F H 0.882105 0.842393 0.509921 0.275 Uiso 0.414(9) 1 calc R U P B 2 
C64B C 0.7824(12) 0.7416(7) 0.6928(10) 0.104(5) Uani 0.414(9) 1 d D U P B 2 
H64B H 0.796340 0.709347 0.721566 0.125 Uiso 0.414(9) 1 calc R U P B 2 
C65B C 0.771(2) 0.7832(11) 0.7426(18) 0.123(10) Uani 0.414(9) 1 d D U P B 2 
H65D H 0.828934 0.786722 0.788712 0.185 Uiso 0.414(9) 1 calc R U P B 2 
H65E H 0.757626 0.814586 0.713859 0.185 Uiso 0.414(9) 1 calc R U P B 2 
H65F H 0.719825 0.775118 0.757447 0.185 Uiso 0.414(9) 1 calc R U P B 2 
C66B C 0.6886(14) 0.7375(14) 0.6202(17) 0.234(17) Uani 0.414(9) 1 d D U P B 2 
H66D H 0.693548 0.710931 0.586806 0.351 Uiso 0.414(9) 1 calc R U P B 2 
H66E H 0.637915 0.729798 0.636033 0.351 Uiso 0.414(9) 1 calc R U P B 2 
H66F H 0.675717 0.769266 0.592446 0.351 Uiso 0.414(9) 1 calc R U P B 2 
C67B C 0.9972(12) 0.7662(7) 0.7293(11) 0.159(7) Uani 0.414(9) 1 d D U P B 2 
H67B H 1.037848 0.760205 0.701101 0.190 Uiso 0.414(9) 1 calc R U P B 2 
C68B C 1.0156(16) 0.8196(8) 0.7568(16) 0.193(12) Uani 0.414(9) 1 d D U P B 2 
H68D H 0.996703 0.841990 0.712573 0.290 Uiso 0.414(9) 1 calc R U P B 2 
H68E H 0.979917 0.827369 0.787354 0.290 Uiso 0.414(9) 1 calc R U P B 2 
H68F H 1.082199 0.823902 0.788346 0.290 Uiso 0.414(9) 1 calc R U P B 2 
C69B C 1.022(3) 0.7251(12) 0.7888(19) 0.253(18) Uani 0.414(9) 1 d D U P B 2 
H69D H 1.005996 0.692696 0.763074 0.379 Uiso 0.414(9) 1 calc R U P B 2 
H69E H 1.088286 0.726351 0.821376 0.379 Uiso 0.414(9) 1 calc R U P B 2 
H69F H 0.986004 0.729818 0.820384 0.379 Uiso 0.414(9) 1 calc R U P B 2 
C5 C 0.7608(3) 0.51223(17) 0.3331(3) 0.0546(10) Uani 1 1 d . U . . . 
C6 C 0.7317(3) 0.48486(19) 0.2784(3) 0.0647(12) Uani 1 1 d D U . . . 
Si3 Si 0.6637(7) 0.4527(3) 0.1865(5) 0.070(2) Uani 0.480(9) 1 d D U P C 1 
C71 C 0.6650(11) 0.3851(4) 0.2113(8) 0.108(4) Uani 0.480(9) 1 d D U P C 1 
H71 H 0.635691 0.383183 0.249085 0.130 Uiso 0.480(9) 1 calc R U P C 1 
C72 C 0.6083(16) 0.3514(6) 0.1463(10) 0.178(9) Uani 0.480(9) 1 d D U P C 1 
H72A H 0.545093 0.364778 0.120684 0.267 Uiso 0.480(9) 1 calc R U P C 1 
H72B H 0.637319 0.349321 0.109499 0.267 Uiso 0.480(9) 1 calc R U P C 1 
H72C H 0.605478 0.318019 0.166223 0.267 Uiso 0.480(9) 1 calc R U P C 1 
C73 C 0.7643(13) 0.3660(8) 0.2534(14) 0.153(8) Uani 0.480(9) 1 d D U P C 1 
H73A H 0.799083 0.388900 0.295227 0.229 Uiso 0.480(9) 1 calc R U P C 1 
H73B H 0.762933 0.332809 0.274276 0.229 Uiso 0.480(9) 1 calc R U P C 1 
H73C H 0.794775 0.364111 0.217552 0.229 Uiso 0.480(9) 1 calc R U P C 1 
C74 C 0.7291(13) 0.4646(5) 0.1254(9) 0.081(4) Uani 0.480(9) 1 d D U P C 1 
H74 H 0.790840 0.450402 0.159459 0.097 Uiso 0.480(9) 1 calc R U P C 1 
C75 C 0.7145(18) 0.4374(9) 0.0540(11) 0.137(8) Uani 0.480(9) 1 d D U P C 1 
H75A H 0.694904 0.403174 0.057765 0.206 Uiso 0.480(9) 1 calc R U P C 1 
H75B H 0.666085 0.454201 0.010496 0.206 Uiso 0.480(9) 1 calc R U P C 1 
H75C H 0.772699 0.436851 0.046600 0.206 Uiso 0.480(9) 1 calc R U P C 1 
C76 C 0.7587(13) 0.5165(6) 0.1180(11) 0.114(5) Uani 0.480(9) 1 d D U P C 1 
H76A H 0.768788 0.535195 0.164859 0.171 Uiso 0.480(9) 1 calc R U P C 1 
H76B H 0.816735 0.515533 0.110255 0.171 Uiso 0.480(9) 1 calc R U P C 1 
H76C H 0.710121 0.532883 0.074150 0.171 Uiso 0.480(9) 1 calc R U P C 1 
C77 C 0.5421(9) 0.4800(8) 0.1473(9) 0.136(6) Uani 0.480(9) 1 d D U P C 1 
H77 H 0.549838 0.516987 0.147039 0.163 Uiso 0.480(9) 1 calc R U P C 1 
C78 C 0.485(2) 0.4651(19) 0.0653(12) 0.326(19) Uani 0.480(9) 1 d D U P C 1 
H78A H 0.519629 0.472266 0.033904 0.489 Uiso 0.480(9) 1 calc R U P C 1 
H78B H 0.470931 0.429305 0.062994 0.489 Uiso 0.480(9) 1 calc R U P C 1 
H78C H 0.426259 0.483950 0.045679 0.489 Uiso 0.480(9) 1 calc R U P C 1 
C79 C 0.4916(16) 0.4697(12) 0.1988(15) 0.178(11) Uani 0.480(9) 1 d D U P C 1 
H79A H 0.530904 0.479856 0.251285 0.268 Uiso 0.480(9) 1 calc R U P C 1 
H79B H 0.433203 0.488646 0.180476 0.268 Uiso 0.480(9) 1 calc R U P C 1 
H79C H 0.477875 0.434001 0.197792 0.268 Uiso 0.480(9) 1 calc R U P C 1 
Si3B Si 0.6841(6) 0.4458(3) 0.1926(5) 0.0689(19) Uani 0.520(9) 1 d D U P C 2 
C71B C 0.7432(12) 0.3834(5) 0.2152(11) 0.141(6) Uani 0.520(9) 1 d D U P C 2 
H71B H 0.726589 0.369000 0.162955 0.170 Uiso 0.520(9) 1 calc R U P C 2 
C72B C 0.7005(19) 0.3469(8) 0.2503(17) 0.225(12) Uani 0.520(9) 1 d D U P C 2 
H72D H 0.632527 0.349348 0.225042 0.337 Uiso 0.520(9) 1 calc R U P C 2 
H72E H 0.720046 0.313111 0.243986 0.337 Uiso 0.520(9) 1 calc R U P C 2 
H72F H 0.720908 0.354304 0.304972 0.337 Uiso 0.520(9) 1 calc R U P C 2 
C73B C 0.8476(12) 0.3856(7) 0.2460(12) 0.169(8) Uani 0.520(9) 1 d D U P C 2 
H73D H 0.866402 0.410978 0.218082 0.254 Uiso 0.520(9) 1 calc R U P C 2 
H73E H 0.872746 0.394231 0.300567 0.254 Uiso 0.520(9) 1 calc R U P C 2 
H73F H 0.871884 0.353038 0.239580 0.254 Uiso 0.520(9) 1 calc R U P C 2 
C74B C 0.7127(14) 0.4772(6) 0.1158(8) 0.108(5) Uani 0.520(9) 1 d D U P C 2 
H74B H 0.781328 0.474597 0.130452 0.129 Uiso 0.520(9) 1 calc R U P C 2 
C75B C 0.6623(18) 0.4541(7) 0.0364(8) 0.139(8) Uani 0.520(9) 1 d D U P C 2 
H75D H 0.677017 0.418490 0.038577 0.209 Uiso 0.520(9) 1 calc R U P C 2 
H75E H 0.594956 0.458418 0.019775 0.209 Uiso 0.520(9) 1 calc R U P C 2 
H75F H 0.682592 0.470691 -0.000020 0.209 Uiso 0.520(9) 1 calc R U P C 2 
C76B C 0.6858(18) 0.5315(5) 0.1065(9) 0.150(8) Uani 0.520(9) 1 d D U P C 2 
H76D H 0.716132 0.548540 0.155864 0.225 Uiso 0.520(9) 1 calc R U P C 2 
H76E H 0.705717 0.546771 0.068921 0.225 Uiso 0.520(9) 1 calc R U P C 2 
H76F H 0.618081 0.534499 0.088716 0.225 Uiso 0.520(9) 1 calc R U P C 2 
C77B C 0.5547(8) 0.4455(6) 0.1666(8) 0.114(5) Uani 0.520(9) 1 d D U P C 2 
H77B H 0.545859 0.425356 0.207330 0.137 Uiso 0.520(9) 1 calc R U P C 2 
C78B C 0.5025(13) 0.4178(8) 0.0923(9) 0.153(7) Uani 0.520(9) 1 d D U P C 2 
H78D H 0.531675 0.385277 0.094178 0.229 Uiso 0.520(9) 1 calc R U P C 2 
H78E H 0.437600 0.413088 0.085188 0.229 Uiso 0.520(9) 1 calc R U P C 2 
H78F H 0.504424 0.437285 0.049471 0.229 Uiso 0.520(9) 1 calc R U P C 2 
C79B C 0.5143(13) 0.4974(9) 0.1697(16) 0.218(13) Uani 0.520(9) 1 d D U P C 2 
H79D H 0.551165 0.513127 0.219013 0.326 Uiso 0.520(9) 1 calc R U P C 2 
H79E H 0.516455 0.518090 0.128088 0.326 Uiso 0.520(9) 1 calc R U P C 2 
H79F H 0.449631 0.493893 0.163804 0.326 Uiso 0.520(9) 1 calc R U P C 2 
C8 C 0.0065(3) 0.57514(19) 0.2581(3) 0.0649(12) Uani 1 1 d D U . . . 
H8 H -0.048136 0.556449 0.230002 0.078 Uiso 1 1 calc R U . . . 
C7 C 0.0951(3) 0.56270(18) 0.2644(3) 0.0643(12) Uani 1 1 d D U . . . 
Si4 Si 0.1306(6) 0.5039(3) 0.2291(5) 0.0570(16) Uani 0.505(7) 1 d D U P D 1 
C81 C 0.2329(7) 0.4711(4) 0.3061(6) 0.075(3) Uani 0.505(7) 1 d D U P D 1 
H81 H 0.290748 0.488090 0.308528 0.090 Uiso 0.505(7) 1 calc R U P D 1 
C82 C 0.2394(18) 0.4169(6) 0.2852(17) 0.157(10) Uani 0.505(7) 1 d D U P D 1 
H82A H 0.237761 0.415136 0.233326 0.235 Uiso 0.505(7) 1 calc R U P D 1 
H82B H 0.297798 0.402445 0.321625 0.235 Uiso 0.505(7) 1 calc R U P D 1 
H82C H 0.186694 0.398167 0.287035 0.235 Uiso 0.505(7) 1 calc R U P D 1 
C83 C 0.2356(8) 0.4717(5) 0.3848(6) 0.103(4) Uani 0.505(7) 1 d D U P D 1 
H83A H 0.231599 0.506168 0.400128 0.154 Uiso 0.505(7) 1 calc R U P D 1 
H83B H 0.182990 0.452480 0.385778 0.154 Uiso 0.505(7) 1 calc R U P D 1 
H83C H 0.294094 0.456758 0.420368 0.154 Uiso 0.505(7) 1 calc R U P D 1 
C84 C 0.1662(13) 0.5241(6) 0.1481(9) 0.094(5) Uani 0.505(7) 1 d D U P D 1 
H84 H 0.226936 0.541361 0.176394 0.112 Uiso 0.505(7) 1 calc R U P D 1 
C85 C 0.192(2) 0.4846(10) 0.1051(14) 0.174(12) Uani 0.505(7) 1 d D U P D 1 
H85A H 0.230899 0.459609 0.141114 0.261 Uiso 0.505(7) 1 calc R U P D 1 
H85B H 0.134753 0.468583 0.068738 0.261 Uiso 0.505(7) 1 calc R U P D 1 
H85C H 0.225530 0.499560 0.077141 0.261 Uiso 0.505(7) 1 calc R U P D 1 
C86 C 0.1053(19) 0.5655(7) 0.1004(9) 0.161(9) Uani 0.505(7) 1 d D U P D 1 
H86A H 0.092782 0.589389 0.133887 0.242 Uiso 0.505(7) 1 calc R U P D 1 
H86B H 0.137236 0.582454 0.072323 0.242 Uiso 0.505(7) 1 calc R U P D 1 
H86C H 0.046459 0.551477 0.063920 0.242 Uiso 0.505(7) 1 calc R U P D 1 
C87 C 0.0224(8) 0.4639(4) 0.1925(7) 0.086(3) Uani 0.505(7) 1 d D U P D 1 
H87 H -0.029877 0.487596 0.166039 0.104 Uiso 0.505(7) 1 calc R U P D 1 
C88 C 0.015(2) 0.4251(10) 0.1323(16) 0.164(11) Uani 0.505(7) 1 d D U P D 1 
H88A H 0.029958 0.440674 0.092040 0.246 Uiso 0.505(7) 1 calc R U P D 1 
H88B H 0.059294 0.398022 0.156134 0.246 Uiso 0.505(7) 1 calc R U P D 1 
H88C H -0.048239 0.411752 0.109915 0.246 Uiso 0.505(7) 1 calc R U P D 1 
C89 C -0.0002(9) 0.4404(5) 0.2554(8) 0.096(4) Uani 0.505(7) 1 d D U P D 1 
H89A H 0.004685 0.465701 0.293934 0.145 Uiso 0.505(7) 1 calc R U P D 1 
H89B H -0.063688 0.427056 0.233346 0.145 Uiso 0.505(7) 1 calc R U P D 1 
H89C H 0.043845 0.413327 0.279565 0.145 Uiso 0.505(7) 1 calc R U P D 1 
Si4B Si 0.1170(6) 0.5092(3) 0.2106(5) 0.0609(18) Uani 0.495(7) 1 d D U P D 2 
C81B C 0.1806(11) 0.4658(6) 0.2939(8) 0.111(5) Uani 0.495(7) 1 d D U P D 2 
H81B H 0.220314 0.490796 0.332019 0.133 Uiso 0.495(7) 1 calc R U P D 2 
C82B C 0.2534(16) 0.4325(11) 0.2922(15) 0.168(10) Uani 0.495(7) 1 d D U P D 2 
H82D H 0.286307 0.448482 0.264115 0.252 Uiso 0.495(7) 1 calc R U P D 2 
H82E H 0.297530 0.425398 0.344739 0.252 Uiso 0.495(7) 1 calc R U P D 2 
H82F H 0.225217 0.401283 0.266672 0.252 Uiso 0.495(7) 1 calc R U P D 2 
C83B C 0.1210(12) 0.4492(6) 0.3340(9) 0.123(6) Uani 0.495(7) 1 d D U P D 2 
H83D H 0.075740 0.475324 0.330211 0.184 Uiso 0.495(7) 1 calc R U P D 2 
H83E H 0.087944 0.418582 0.309937 0.184 Uiso 0.495(7) 1 calc R U P D 2 
H83F H 0.160257 0.442697 0.388004 0.184 Uiso 0.495(7) 1 calc R U P D 2 
C84B C 0.1938(13) 0.5290(7) 0.1609(11) 0.101(5) Uani 0.495(7) 1 d D U P D 2 
H84B H 0.254119 0.535515 0.205396 0.121 Uiso 0.495(7) 1 calc R U P D 2 
C85B C 0.220(2) 0.4889(9) 0.1205(18) 0.180(10) Uani 0.495(7) 1 d D U P D 2 
H85D H 0.231846 0.458107 0.150644 0.270 Uiso 0.495(7) 1 calc R U P D 2 
H85E H 0.169423 0.483365 0.070201 0.270 Uiso 0.495(7) 1 calc R U P D 2 
H85F H 0.276641 0.498565 0.113865 0.270 Uiso 0.495(7) 1 calc R U P D 2 
C86B C 0.1734(13) 0.5786(6) 0.1230(10) 0.113(5) Uani 0.495(7) 1 d D U P D 2 
H86D H 0.156803 0.602098 0.154840 0.169 Uiso 0.495(7) 1 calc R U P D 2 
H86E H 0.228579 0.590806 0.116469 0.169 Uiso 0.495(7) 1 calc R U P D 2 
H86F H 0.121361 0.575607 0.072805 0.169 Uiso 0.495(7) 1 calc R U P D 2 
C87B C -0.0003(7) 0.4827(4) 0.1456(6) 0.076(3) Uani 0.495(7) 1 d D U P D 2 
H87B H -0.038475 0.482045 0.176759 0.092 Uiso 0.495(7) 1 calc R U P D 2 
C88B C 0.0037(13) 0.4290(5) 0.1212(13) 0.088(5) Uani 0.495(7) 1 d D U P D 2 
H88D H 0.038529 0.408645 0.166398 0.131 Uiso 0.495(7) 1 calc R U P D 2 
H88E H -0.059659 0.415866 0.095486 0.131 Uiso 0.495(7) 1 calc R U P D 2 
H88F H 0.034919 0.427863 0.085822 0.131 Uiso 0.495(7) 1 calc R U P D 2 
C89B C -0.0536(8) 0.5143(5) 0.0765(6) 0.087(4) Uani 0.495(7) 1 d D U P D 2 
H89D H -0.055863 0.548760 0.092721 0.131 Uiso 0.495(7) 1 calc R U P D 2 
H89E H -0.022512 0.513327 0.041119 0.131 Uiso 0.495(7) 1 calc R U P D 2 
H89F H -0.117090 0.501330 0.050782 0.131 Uiso 0.495(7) 1 calc R U P D 2 
C91 C 0.3905(8) 0.5557(5) 0.5861(8) 0.101(5) Uani 0.556(5) 1 d D U P E 1 
H91 H 0.383236 0.533441 0.625425 0.121 Uiso 0.556(5) 1 calc R U P E 1 
Cl1 Cl 0.3511(3) 0.61555(14) 0.5946(3) 0.1044(12) Uani 0.556(5) 1 d D U P E 1 
Cl2 Cl 0.3250(3) 0.53194(16) 0.4955(2) 0.1332(17) Uani 0.556(5) 1 d D U P E 1 
Cl3 Cl 0.5063(3) 0.55584(19) 0.5987(4) 0.153(3) Uani 0.556(5) 1 d D U P E 1 
C91B C 0.4268(8) 0.5590(6) 0.6008(8) 0.087(5) Uani 0.444(5) 1 d D U P E 2 
H91B H 0.419963 0.531629 0.633692 0.104 Uiso 0.444(5) 1 calc R U P E 2 
Cl1B Cl 0.3182(4) 0.5841(3) 0.5459(4) 0.150(3) Uani 0.444(5) 1 d D U P E 2 
Cl2B Cl 0.5025(5) 0.6041(4) 0.6580(4) 0.202(4) Uani 0.444(5) 1 d D U P E 2 
Cl3B Cl 0.4724(5) 0.5351(2) 0.5385(4) 0.130(2) Uani 0.444(5) 1 d D U P E 2 
  
loop_ 
 _atom_site_aniso_label 
 _atom_site_aniso_U_11 
 _atom_site_aniso_U_22 
 _atom_site_aniso_U_33 
 _atom_site_aniso_U_23 
 _atom_site_aniso_U_13 
 _atom_site_aniso_U_12 
C11 0.057(2) 0.045(2) 0.058(2) -0.0025(18) 0.0268(19) 0.0040(17) 
C12 0.057(2) 0.043(2) 0.063(2) -0.0050(18) 0.031(2) 0.0017(17) 
N13 0.056(2) 0.0456(19) 0.069(2) -0.0146(16) 0.0297(17) 0.0020(15) 
C14 0.053(2) 0.048(2) 0.063(3) -0.0112(19) 0.028(2) 0.0024(18) 
C15 0.059(2) 0.059(3) 0.074(3) -0.025(2) 0.029(2) -0.001(2) 
C16 0.055(2) 0.055(2) 0.061(2) -0.011(2) 0.026(2) 0.0003(19) 
N17 0.057(2) 0.057(2) 0.067(2) -0.0174(18) 0.0280(18) -0.0025(17) 
C18 0.057(2) 0.053(2) 0.059(2) -0.0059(19) 0.027(2) 0.0008(19) 
C19 0.058(2) 0.058(3) 0.058(2) -0.0051(19) 0.027(2) -0.003(2) 
C20 0.053(2) 0.058(3) 0.051(2) 0.0041(18) 0.0192(19) 0.0000(19) 
C21 0.054(2) 0.066(3) 0.065(3) -0.002(2) 0.022(2) -0.001(2) 
C22 0.051(2) 0.079(3) 0.066(3) 0.007(2) 0.021(2) 0.002(2) 
C23 0.058(3) 0.076(3) 0.062(3) 0.011(2) 0.029(2) 0.012(2) 
C24 0.062(3) 0.064(3) 0.054(2) 0.007(2) 0.028(2) 0.013(2) 
C25 0.057(2) 0.056(2) 0.049(2) 0.0071(18) 0.0250(19) 0.0085(18) 
C26 0.055(2) 0.052(2) 0.045(2) -0.0008(17) 0.0210(18) 0.0045(18) 
C27 0.053(2) 0.050(2) 0.051(2) -0.0018(18) 0.0247(18) 0.0044(18) 
N28 0.0518(19) 0.055(2) 0.056(2) -0.0086(16) 0.0222(16) 0.0033(16) 
C29 0.054(2) 0.052(2) 0.053(2) -0.0095(18) 0.0239(19) 0.0031(18) 
C30 0.055(2) 0.051(2) 0.055(2) -0.0105(19) 0.0246(19) 0.0019(18) 
C31 0.055(2) 0.047(2) 0.054(2) -0.0097(18) 0.0228(19) -0.0017(18) 
N32 0.0522(19) 0.049(2) 0.062(2) -0.0068(16) 0.0281(17) 0.0015(15) 
C33 0.053(2) 0.046(2) 0.054(2) -0.0035(17) 0.0273(19) 0.0025(17) 
C34 0.059(2) 0.051(2) 0.054(2) -0.0061(18) 0.027(2) -0.0028(18) 
C35 0.052(2) 0.051(2) 0.053(2) 0.0001(17) 0.0243(18) 0.0023(17) 
N36 0.0539(19) 0.057(2) 0.055(2) -0.0010(16) 0.0256(16) 0.0031(16) 
C37 0.056(2) 0.061(3) 0.054(2) 0.0116(19) 0.027(2) 0.0131(19) 
C38 0.056(2) 0.072(3) 0.060(3) 0.008(2) 0.023(2) 0.006(2) 
C39 0.052(3) 0.089(4) 0.071(3) 0.012(3) 0.021(2) 0.013(2) 
C40 0.062(3) 0.089(4) 0.081(3) 0.005(3) 0.030(3) 0.022(3) 
C41 0.062(3) 0.077(3) 0.071(3) -0.002(2) 0.027(2) 0.019(2) 
C42 0.057(2) 0.061(3) 0.051(2) 0.0048(19) 0.0217(19) 0.0104(19) 
N43 0.060(2) 0.058(2) 0.060(2) 0.0012(17) 0.0280(18) 0.0124(17) 
C44 0.059(2) 0.048(2) 0.056(2) 0.0027(18) 0.0279(19) 0.0047(18) 
C2 0.064(3) 0.052(3) 0.074(3) -0.021(2) 0.031(2) -0.004(2) 
C1 0.063(3) 0.055(3) 0.067(3) -0.010(2) 0.032(2) -0.001(2) 
Si1 0.070(3) 0.052(4) 0.072(3) -0.012(2) 0.035(2) 0.009(2) 
C51 0.166(11) 0.058(7) 0.099(8) -0.010(7) 0.067(7) 0.009(8) 
C52 0.181(14) 0.076(11) 0.100(11) 0.030(8) 0.040(9) 0.032(10) 
C53 0.242(15) 0.092(9) 0.165(13) 0.009(9) 0.153(13) -0.003(10) 
C54 0.092(8) 0.083(8) 0.136(9) -0.048(7) 0.042(8) 0.005(7) 
C55 0.126(10) 0.098(7) 0.141(11) -0.071(7) 0.068(9) -0.042(7) 
C56 0.111(13) 0.135(11) 0.088(9) -0.062(7) -0.006(9) 0.039(10) 
C57 0.093(4) 0.084(4) 0.080(4) -0.021(3) 0.039(3) -0.001(3) 
C58 0.123(6) 0.112(5) 0.141(6) -0.045(5) 0.079(5) -0.005(4) 
C59 0.154(7) 0.120(6) 0.109(5) 0.001(4) 0.073(5) -0.019(5) 
Si1B 0.095(6) 0.055(5) 0.106(7) -0.028(4) 0.060(5) -0.020(4) 
C51B 0.176(15) 0.055(8) 0.137(12) -0.012(9) 0.067(10) -0.014(9) 
C52B 0.20(2) 0.102(17) 0.108(15) 0.015(12) 0.040(15) 0.010(18) 
C53B 0.33(3) 0.085(12) 0.17(2) -0.024(12) 0.02(2) 0.073(17) 
C54B 0.094(11) 0.112(13) 0.167(14) -0.073(11) 0.043(11) -0.001(10) 
C55B 0.103(13) 0.123(14) 0.36(3) -0.116(15) 0.110(15) -0.038(10) 
C56B 0.15(2) 0.21(3) 0.16(2) -0.035(17) -0.012(17) 0.06(2) 
C3 0.052(3) 0.068(3) 0.074(3) -0.015(2) 0.024(2) -0.008(2) 
C4 0.063(3) 0.076(3) 0.093(4) -0.023(3) 0.037(3) -0.016(3) 
Si2 0.100(5) 0.076(4) 0.123(5) -0.055(4) 0.071(4) -0.033(4) 
C61 0.108(8) 0.178(12) 0.099(8) -0.058(7) 0.050(7) -0.042(8) 
C62 0.150(14) 0.193(17) 0.133(13) 0.009(11) 0.015(11) -0.009(13) 
C63 0.079(9) 0.34(3) 0.20(2) -0.03(2) 0.025(11) -0.033(14) 
C64 0.113(9) 0.129(10) 0.131(11) -0.045(9) 0.066(8) -0.004(7) 
C65 0.143(14) 0.177(19) 0.148(18) -0.057(16) 0.070(14) 0.022(13) 
C66 0.107(10) 0.154(12) 0.150(13) -0.037(11) 0.077(10) -0.024(9) 
C67 0.212(13) 0.092(7) 0.180(10) -0.052(8) 0.138(10) -0.029(9) 
C68 0.40(3) 0.068(8) 0.27(2) -0.047(11) 0.23(2) -0.055(13) 
C69 0.41(3) 0.18(2) 0.199(15) 0.011(17) 0.12(2) 0.03(3) 
Si2B 0.116(8) 0.082(7) 0.095(6) -0.020(5) 0.061(5) -0.012(6) 
C61B 0.194(14) 0.107(11) 0.138(13) -0.005(11) 0.102(10) 0.002(12) 
C62B 0.220(17) 0.14(2) 0.22(3) -0.02(2) -0.006(17) 0.072(19) 
C63B 0.31(2) 0.129(19) 0.20(2) 0.058(18) 0.19(2) 0.06(2) 
C64B 0.148(11) 0.088(11) 0.110(11) -0.044(9) 0.085(9) -0.017(10) 
C65B 0.18(2) 0.100(14) 0.128(18) -0.044(14) 0.100(17) -0.017(16) 
C66B 0.157(19) 0.26(3) 0.25(2) -0.19(2) 0.046(15) 0.02(2) 
C67B 0.145(13) 0.161(14) 0.155(14) -0.077(11) 0.045(11) -0.012(12) 
C68B 0.152(19) 0.218(19) 0.24(3) -0.160(19) 0.112(19) -0.117(17) 
C69B 0.18(3) 0.28(3) 0.17(2) 0.006(19) -0.05(2) -0.04(3) 
C5 0.052(2) 0.059(3) 0.056(2) -0.0010(19) 0.0239(19) 0.0073(19) 
C6 0.066(3) 0.069(3) 0.063(3) -0.005(2) 0.030(2) 0.008(2) 
Si3 0.081(4) 0.070(4) 0.055(3) -0.018(2) 0.025(2) 0.000(2) 
C71 0.144(11) 0.085(8) 0.102(9) -0.017(6) 0.056(8) -0.035(7) 
C72 0.30(2) 0.108(13) 0.140(14) -0.063(11) 0.109(14) -0.110(15) 
C73 0.182(14) 0.099(15) 0.183(18) 0.050(13) 0.080(13) 0.025(13) 
C74 0.087(8) 0.091(8) 0.058(6) 0.010(6) 0.023(6) 0.007(7) 
C75 0.17(2) 0.164(19) 0.102(12) -0.034(13) 0.079(13) -0.022(15) 
C76 0.119(13) 0.094(9) 0.134(13) 0.003(9) 0.056(11) -0.012(9) 
C77 0.079(9) 0.171(16) 0.132(12) -0.060(12) 0.016(7) 0.012(10) 
C78 0.36(3) 0.38(4) 0.157(17) -0.07(3) 0.016(18) -0.04(4) 
C79 0.092(14) 0.26(3) 0.175(18) -0.088(18) 0.049(12) -0.005(16) 
Si3B 0.092(4) 0.056(3) 0.066(3) -0.0089(19) 0.040(3) -0.010(3) 
C71B 0.183(12) 0.076(9) 0.143(14) -0.012(8) 0.042(12) 0.005(10) 
C72B 0.28(2) 0.144(18) 0.21(2) 0.061(17) 0.06(2) -0.014(19) 
C73B 0.183(13) 0.140(16) 0.171(17) -0.016(13) 0.058(14) 0.071(13) 
C74B 0.126(12) 0.123(10) 0.072(7) 0.012(7) 0.038(8) 0.002(10) 
C75B 0.25(3) 0.107(12) 0.080(8) 0.007(7) 0.083(12) 0.016(14) 
C76B 0.25(2) 0.096(9) 0.091(10) 0.030(8) 0.054(14) -0.028(12) 
C77B 0.095(8) 0.161(12) 0.093(8) -0.049(9) 0.045(7) -0.043(8) 
C78B 0.148(14) 0.189(18) 0.106(11) -0.040(11) 0.035(10) -0.065(13) 
C79B 0.065(11) 0.32(2) 0.19(2) -0.151(18) -0.030(12) 0.075(15) 
C8 0.056(3) 0.073(3) 0.070(3) -0.013(2) 0.030(2) -0.007(2) 
C7 0.056(3) 0.068(3) 0.075(3) -0.011(2) 0.033(2) -0.006(2) 
Si4 0.058(3) 0.057(3) 0.063(4) -0.020(2) 0.031(3) -0.008(2) 
C81 0.063(6) 0.047(5) 0.117(7) -0.011(5) 0.038(6) -0.009(5) 
C82 0.122(16) 0.067(8) 0.26(2) -0.043(12) 0.058(16) 0.003(9) 
C83 0.071(7) 0.116(10) 0.109(8) 0.047(7) 0.023(7) 0.012(7) 
C84 0.144(12) 0.089(8) 0.070(8) -0.020(6) 0.066(9) -0.006(8) 
C85 0.19(2) 0.160(17) 0.145(16) -0.078(14) 0.045(15) 0.021(14) 
C86 0.30(3) 0.124(14) 0.069(9) -0.001(8) 0.081(14) 0.047(14) 
C87 0.079(7) 0.071(7) 0.104(8) -0.027(6) 0.031(6) -0.012(6) 
C88 0.20(3) 0.15(2) 0.143(17) -0.069(15) 0.070(18) -0.015(18) 
C89 0.085(8) 0.077(8) 0.137(10) -0.030(7) 0.055(8) -0.028(6) 
Si4B 0.057(3) 0.064(3) 0.062(4) -0.004(2) 0.025(2) 0.0025(18) 
C81B 0.120(11) 0.112(10) 0.100(9) 0.041(8) 0.045(8) 0.035(9) 
C82B 0.091(14) 0.22(2) 0.19(2) 0.086(18) 0.045(12) 0.072(16) 
C83B 0.167(14) 0.103(11) 0.115(11) 0.047(9) 0.074(10) 0.029(10) 
C84B 0.128(11) 0.101(9) 0.073(9) -0.016(7) 0.039(8) -0.009(8) 
C85B 0.23(2) 0.184(16) 0.24(2) 0.048(15) 0.21(2) 0.068(17) 
C86B 0.142(14) 0.108(9) 0.097(12) -0.005(8) 0.057(10) -0.045(9) 
C87B 0.077(7) 0.067(6) 0.096(7) -0.014(5) 0.047(6) 0.001(5) 
C88B 0.078(9) 0.069(7) 0.121(12) -0.037(8) 0.045(9) -0.028(7) 
C89B 0.070(7) 0.104(8) 0.070(6) -0.026(5) 0.010(5) 0.000(6) 
C91 0.072(9) 0.094(9) 0.131(11) 0.052(8) 0.035(8) 0.027(7) 
Cl1 0.117(3) 0.095(2) 0.109(3) 0.0156(19) 0.054(2) 0.0197(18) 
Cl2 0.185(4) 0.122(3) 0.099(2) 0.028(2) 0.064(2) 0.011(3) 
Cl3 0.085(2) 0.134(4) 0.248(7) 0.063(4) 0.075(3) 0.021(2) 
C91B 0.070(11) 0.108(11) 0.085(9) 0.019(8) 0.032(8) 0.010(8) 
Cl1B 0.097(3) 0.240(9) 0.120(4) 0.065(5) 0.049(3) 0.054(4) 
Cl2B 0.152(5) 0.302(10) 0.167(5) -0.119(6) 0.079(4) -0.110(6) 
Cl3B 0.197(6) 0.101(3) 0.121(4) 0.008(3) 0.094(4) 0.008(3) 
  
_geom_special_details 
; 
 All esds (except the esd in the dihedral angle between two l.s. planes) 
 are estimated using the full covariance matrix.  The cell esds are taken 
 into account individually in the estimation of esds in distances, angles 
 and torsion angles; correlations between esds in cell parameters are only 
 used when they are defined by crystal symmetry.  An approximate (isotropic) 
 treatment of cell esds is used for estimating esds involving l.s. planes. 
; 
  
loop_ 
 _geom_bond_atom_site_label_1 
 _geom_bond_atom_site_label_2 
 _geom_bond_distance 
 _geom_bond_site_symmetry_2 
 _geom_bond_publ_flag 
C11 C12 1.385(6) . ? 
C11 C44 1.444(6) . ? 
C11 C1 1.450(6) . ? 
C12 N13 1.371(6) . ? 
C12 C33 1.425(6) . ? 
N13 C2 1.382(5) . ? 
N13 C14 1.402(5) . ? 
C14 C15 1.347(6) . ? 
C14 C31 1.453(6) . ? 
C15 C16 1.430(6) . ? 
C15 H15 0.9500 . ? 
C16 N17 1.327(6) . ? 
C16 C29 1.439(6) . ? 
N17 C18 1.356(5) . ? 
C18 C19 1.421(6) . ? 
C18 C27 1.430(6) . ? 
C19 C20 1.400(6) . ? 
C19 C3 1.439(6) . ? 
C20 C21 1.420(6) . ? 
C20 C25 1.447(6) . ? 
C21 C22 1.356(7) . ? 
C21 H21 0.9500 . ? 
C22 C23 1.410(7) . ? 
C22 H22 0.9500 . ? 
C23 C24 1.350(7) . ? 
C23 H23 0.9500 . ? 
C24 C25 1.419(6) . ? 
C24 H24 0.9500 . ? 
C25 C26 1.408(6) . ? 
C26 C27 1.423(6) . ? 
C26 C5 1.427(6) . ? 
C27 N28 1.351(5) . ? 
N28 C29 1.341(5) . ? 
C29 C30 1.411(6) . ? 
C30 C31 1.379(6) . ? 
C30 H30 0.9500 . ? 
C31 N32 1.387(5) . ? 
N32 C33 1.321(5) . ? 
C33 C34 1.437(6) . ? 
C34 C35 1.387(6) . ? 
C34 C7 1.452(6) . ? 
C35 N36 1.361(5) . ? 
C35 C44 1.424(6) . ? 
N36 C8 1.370(6) . ? 
N36 C37 1.406(5) . ? 
C37 C38 1.392(6) . ? 
C37 C42 1.402(7) . ? 
C38 C39 1.375(7) . ? 
C38 H38 0.9500 . ? 
C39 C40 1.383(8) . ? 
C39 H39 0.9500 . ? 
C40 C41 1.366(7) . ? 
C40 H40 0.9500 . ? 
C41 C42 1.405(6) . ? 
C41 H41 0.9500 . ? 
C42 N43 1.385(6) . ? 
N43 C44 1.321(5) . ? 
C2 C1 1.379(6) . ? 
C2 H2 0.9500 . ? 
C1 Si1B 1.865(10) . ? 
C1 Si1 1.876(8) . ? 
Si1 C57 1.860(8) . ? 
Si1 C54 1.877(10) . ? 
Si1 C51 1.929(10) . ? 
C51 C52 1.493(12) . ? 
C51 C53 1.514(12) . ? 
C51 H51 1.0000 . ? 
C52 H52A 0.9800 . ? 
C52 H52B 0.9800 . ? 
C52 H52C 0.9800 . ? 
C53 H53A 0.9800 . ? 
C53 H53B 0.9800 . ? 
C53 H53C 0.9800 . ? 
C54 C55 1.496(12) . ? 
C54 C56 1.547(12) . ? 
C54 H54 1.0000 . ? 
C55 H55A 0.9800 . ? 
C55 H55B 0.9800 . ? 
C55 H55C 0.9800 . ? 
C56 H56A 0.9800 . ? 
C56 H56B 0.9800 . ? 
C56 H56C 0.9800 . ? 
C57 C59 1.527(8) . ? 
C57 C58 1.536(7) . ? 
C57 Si1B 1.887(10) . ? 
C57 H57 1.0000 . ? 
C58 H58A 0.9800 . ? 
C58 H58B 0.9800 . ? 
C58 H58C 0.9800 . ? 
C59 H59A 0.9800 . ? 
C59 H59B 0.9800 . ? 
C59 H59C 0.9800 . ? 
Si1B C54B 1.875(12) . ? 
Si1B C51B 1.928(12) . ? 
C51B C52B 1.505(13) . ? 
C51B C53B 1.524(13) . ? 
C51B H51B 1.0000 . ? 
C52B H52D 0.9800 . ? 
C52B H52E 0.9800 . ? 
C52B H52F 0.9800 . ? 
C53B H53D 0.9800 . ? 
C53B H53E 0.9800 . ? 
C53B H53F 0.9800 . ? 
C54B C55B 1.513(13) . ? 
C54B C56B 1.519(13) . ? 
C54B H54B 1.0000 . ? 
C55B H55D 0.9800 . ? 
C55B H55E 0.9800 . ? 
C55B H55F 0.9800 . ? 
C56B H56D 0.9800 . ? 
C56B H56E 0.9800 . ? 
C56B H56F 0.9800 . ? 
C3 C4 1.191(6) . ? 
C4 Si2 1.834(8) . ? 
C4 Si2B 1.846(11) . ? 
Si2 C64 1.858(10) . ? 
Si2 C61 1.877(11) . ? 
Si2 C67 1.900(11) . ? 
C61 C62 1.469(13) . ? 
C61 C63 1.539(12) . ? 
C61 H61 1.0000 . ? 
C62 H62A 0.9800 . ? 
C62 H62B 0.9800 . ? 
C62 H62C 0.9800 . ? 
C63 H63A 0.9800 . ? 
C63 H63B 0.9800 . ? 
C63 H63C 0.9800 . ? 
C64 C65 1.511(12) . ? 
C64 C66 1.531(12) . ? 
C64 H64 1.0000 . ? 
C65 H65A 0.9800 . ? 
C65 H65B 0.9800 . ? 
C65 H65C 0.9800 . ? 
C66 H66A 0.9800 . ? 
C66 H66B 0.9800 . ? 
C66 H66C 0.9800 . ? 
C67 C68 1.522(12) . ? 
C67 C69 1.551(14) . ? 
C67 H67 1.0000 . ? 
C68 H68A 0.9800 . ? 
C68 H68B 0.9800 . ? 
C68 H68C 0.9800 . ? 
C69 H69A 0.9800 . ? 
C69 H69B 0.9800 . ? 
C69 H69C 0.9800 . ? 
Si2B C64B 1.879(12) . ? 
Si2B C67B 1.879(12) . ? 
Si2B C61B 1.902(12) . ? 
C61B C63B 1.524(14) . ? 
C61B C62B 1.529(14) . ? 
C61B H61B 1.0000 . ? 
C62B H62D 0.9800 . ? 
C62B H62E 0.9800 . ? 
C62B H62F 0.9800 . ? 
C63B H63D 0.9800 . ? 
C63B H63E 0.9800 . ? 
C63B H63F 0.9800 . ? 
C64B C65B 1.522(13) . ? 
C64B C66B 1.565(14) . ? 
C64B H64B 1.0000 . ? 
C65B H65D 0.9800 . ? 
C65B H65E 0.9800 . ? 
C65B H65F 0.9800 . ? 
C66B H66D 0.9800 . ? 
C66B H66E 0.9800 . ? 
C66B H66F 0.9800 . ? 
C67B C68B 1.512(13) . ? 
C67B C69B 1.515(14) . ? 
C67B H67B 1.0000 . ? 
C68B H68D 0.9800 . ? 
C68B H68E 0.9800 . ? 
C68B H68F 0.9800 . ? 
C69B H69D 0.9800 . ? 
C69B H69E 0.9800 . ? 
C69B H69F 0.9800 . ? 
C5 C6 1.206(6) . ? 
C6 Si3B 1.829(9) . ? 
C6 Si3 1.857(9) . ? 
Si3 C74 1.865(11) . ? 
Si3 C71 1.870(11) . ? 
Si3 C77 1.895(12) . ? 
C71 C72 1.503(12) . ? 
C71 C73 1.526(13) . ? 
C71 H71 1.0000 . ? 
C72 H72A 0.9800 . ? 
C72 H72B 0.9800 . ? 
C72 H72C 0.9800 . ? 
C73 H73A 0.9800 . ? 
C73 H73B 0.9800 . ? 
C73 H73C 0.9800 . ? 
C74 C75 1.478(12) . ? 
C74 C76 1.491(12) . ? 
C74 H74 1.0000 . ? 
C75 H75A 0.9800 . ? 
C75 H75B 0.9800 . ? 
C75 H75C 0.9800 . ? 
C76 H76A 0.9800 . ? 
C76 H76B 0.9800 . ? 
C76 H76C 0.9800 . ? 
C77 C78 1.511(13) . ? 
C77 C79 1.515(14) . ? 
C77 H77 1.0000 . ? 
C78 H78A 0.9800 . ? 
C78 H78B 0.9800 . ? 
C78 H78C 0.9800 . ? 
C79 H79A 0.9800 . ? 
C79 H79B 0.9800 . ? 
C79 H79C 0.9800 . ? 
Si3B C71B 1.876(11) . ? 
Si3B C77B 1.886(11) . ? 
Si3B C74B 1.894(11) . ? 
C71B C72B 1.489(13) . ? 
C71B C73B 1.503(13) . ? 
C71B H71B 1.0000 . ? 
C72B H72D 0.9800 . ? 
C72B H72E 0.9800 . ? 
C72B H72F 0.9800 . ? 
C73B H73D 0.9800 . ? 
C73B H73E 0.9800 . ? 
C73B H73F 0.9800 . ? 
C74B C76B 1.508(13) . ? 
C74B C75B 1.528(13) . ? 
C74B H74B 1.0000 . ? 
C75B H75D 0.9800 . ? 
C75B H75E 0.9800 . ? 
C75B H75F 0.9800 . ? 
C76B H76D 0.9800 . ? 
C76B H76E 0.9800 . ? 
C76B H76F 0.9800 . ? 
C77B C78B 1.515(12) . ? 
C77B C79B 1.540(13) . ? 
C77B H77B 1.0000 . ? 
C78B H78D 0.9800 . ? 
C78B H78E 0.9800 . ? 
C78B H78F 0.9800 . ? 
C79B H79D 0.9800 . ? 
C79B H79E 0.9800 . ? 
C79B H79F 0.9800 . ? 
C8 C7 1.388(6) . ? 
C8 H8 0.9500 . ? 
C7 Si4B 1.875(9) . ? 
C7 Si4 1.884(8) . ? 
Si4 C87 1.888(10) . ? 
Si4 C81 1.901(10) . ? 
Si4 C84 1.921(10) . ? 
C81 C83 1.484(11) . ? 
C81 C82 1.521(12) . ? 
C81 H81 1.0000 . ? 
C82 H82A 0.9800 . ? 
C82 H82B 0.9800 . ? 
C82 H82C 0.9800 . ? 
C83 H83A 0.9800 . ? 
C83 H83B 0.9800 . ? 
C83 H83C 0.9800 . ? 
C84 C85 1.488(12) . ? 
C84 C86 1.507(12) . ? 
C84 H84 1.0000 . ? 
C85 H85A 0.9800 . ? 
C85 H85B 0.9800 . ? 
C85 H85C 0.9800 . ? 
C86 H86A 0.9800 . ? 
C86 H86B 0.9800 . ? 
C86 H86C 0.9800 . ? 
C87 C89 1.518(12) . ? 
C87 C88 1.518(12) . ? 
C87 H87 1.0000 . ? 
C88 H88A 0.9800 . ? 
C88 H88B 0.9800 . ? 
C88 H88C 0.9800 . ? 
C89 H89A 0.9800 . ? 
C89 H89B 0.9800 . ? 
C89 H89C 0.9800 . ? 
Si4B C84B 1.884(11) . ? 
Si4B C87B 1.895(10) . ? 
Si4B C81B 1.896(10) . ? 
C81B C82B 1.461(12) . ? 
C81B C83B 1.496(12) . ? 
C81B H81B 1.0000 . ? 
C82B H82D 0.9800 . ? 
C82B H82E 0.9800 . ? 
C82B H82F 0.9800 . ? 
C83B H83D 0.9800 . ? 
C83B H83E 0.9800 . ? 
C83B H83F 0.9800 . ? 
C84B C85B 1.476(13) . ? 
C84B C86B 1.485(12) . ? 
C84B H84B 1.0000 . ? 
C85B H85D 0.9800 . ? 
C85B H85E 0.9800 . ? 
C85B H85F 0.9800 . ? 
C86B H86D 0.9800 . ? 
C86B H86E 0.9800 . ? 
C86B H86F 0.9800 . ? 
C87B C89B 1.505(11) . ? 
C87B C88B 1.523(11) . ? 
C87B H87B 1.0000 . ? 
C88B H88D 0.9800 . ? 
C88B H88E 0.9800 . ? 
C88B H88F 0.9800 . ? 
C89B H89D 0.9800 . ? 
C89B H89E 0.9800 . ? 
C89B H89F 0.9800 . ? 
C91 Cl3 1.734(11) . ? 
C91 Cl2 1.737(12) . ? 
C91 Cl1 1.750(11) . ? 
C91 H91 1.0000 . ? 
C91B Cl1B 1.735(12) . ? 
C91B Cl2B 1.737(13) . ? 
C91B Cl3B 1.739(12) . ? 
C91B H91B 1.0000 . ? 
  
loop_ 
 _geom_angle_atom_site_label_1 
 _geom_angle_atom_site_label_2 
 _geom_angle_atom_site_label_3 
 _geom_angle 
 _geom_angle_site_symmetry_1 
 _geom_angle_site_symmetry_3 
 _geom_angle_publ_flag 
C12 C11 C44 116.0(4) . . ? 
C12 C11 C1 107.7(4) . . ? 
C44 C11 C1 136.3(4) . . ? 
N13 C12 C11 108.9(4) . . ? 
N13 C12 C33 120.4(4) . . ? 
C11 C12 C33 130.7(4) . . ? 
C12 N13 C2 107.9(3) . . ? 
C12 N13 C14 120.4(3) . . ? 
C2 N13 C14 131.7(4) . . ? 
C15 C14 N13 121.9(4) . . ? 
C15 C14 C31 122.5(4) . . ? 
N13 C14 C31 115.6(4) . . ? 
C14 C15 C16 120.0(4) . . ? 
C14 C15 H15 120.0 . . ? 
C16 C15 H15 120.0 . . ? 
N17 C16 C15 118.8(4) . . ? 
N17 C16 C29 122.6(4) . . ? 
C15 C16 C29 118.6(4) . . ? 
C16 N17 C18 116.7(4) . . ? 
N17 C18 C19 118.1(4) . . ? 
N17 C18 C27 121.2(4) . . ? 
C19 C18 C27 120.7(4) . . ? 
C20 C19 C18 119.6(4) . . ? 
C20 C19 C3 122.8(4) . . ? 
C18 C19 C3 117.6(4) . . ? 
C19 C20 C21 121.5(4) . . ? 
C19 C20 C25 120.3(4) . . ? 
C21 C20 C25 118.2(4) . . ? 
C22 C21 C20 121.4(5) . . ? 
C22 C21 H21 119.3 . . ? 
C20 C21 H21 119.3 . . ? 
C21 C22 C23 120.2(5) . . ? 
C21 C22 H22 119.9 . . ? 
C23 C22 H22 119.9 . . ? 
C24 C23 C22 120.8(4) . . ? 
C24 C23 H23 119.6 . . ? 
C22 C23 H23 119.6 . . ? 
C23 C24 C25 121.4(5) . . ? 
C23 C24 H24 119.3 . . ? 
C25 C24 H24 119.3 . . ? 
C26 C25 C24 122.2(4) . . ? 
C26 C25 C20 119.8(4) . . ? 
C24 C25 C20 118.0(4) . . ? 
C25 C26 C27 120.2(4) . . ? 
C25 C26 C5 121.6(4) . . ? 
C27 C26 C5 118.0(4) . . ? 
N28 C27 C26 119.0(4) . . ? 
N28 C27 C18 121.7(4) . . ? 
C26 C27 C18 119.3(4) . . ? 
C29 N28 C27 117.0(4) . . ? 
N28 C29 C30 119.5(4) . . ? 
N28 C29 C16 120.9(4) . . ? 
C30 C29 C16 119.6(4) . . ? 
C31 C30 C29 121.6(4) . . ? 
C31 C30 H30 119.2 . . ? 
C29 C30 H30 119.2 . . ? 
C30 C31 N32 118.7(4) . . ? 
C30 C31 C14 117.7(4) . . ? 
N32 C31 C14 123.6(4) . . ? 
C33 N32 C31 117.4(4) . . ? 
N32 C33 C12 122.6(4) . . ? 
N32 C33 C34 124.6(4) . . ? 
C12 C33 C34 112.8(4) . . ? 
C35 C34 C33 116.9(4) . . ? 
C35 C34 C7 107.4(4) . . ? 
C33 C34 C7 135.6(4) . . ? 
N36 C35 C34 109.2(4) . . ? 
N36 C35 C44 120.9(4) . . ? 
C34 C35 C44 129.9(4) . . ? 
C35 N36 C8 108.0(4) . . ? 
C35 N36 C37 119.0(4) . . ? 
C8 N36 C37 132.9(4) . . ? 
C38 C37 C42 121.2(4) . . ? 
C38 C37 N36 122.0(4) . . ? 
C42 C37 N36 116.8(4) . . ? 
C39 C38 C37 119.6(5) . . ? 
C39 C38 H38 120.2 . . ? 
C37 C38 H38 120.2 . . ? 
C38 C39 C40 120.0(5) . . ? 
C38 C39 H39 120.0 . . ? 
C40 C39 H39 120.0 . . ? 
C41 C40 C39 120.8(5) . . ? 
C41 C40 H40 119.6 . . ? 
C39 C40 H40 119.6 . . ? 
C40 C41 C42 121.0(5) . . ? 
C40 C41 H41 119.5 . . ? 
C42 C41 H41 119.5 . . ? 
N43 C42 C37 124.6(4) . . ? 
N43 C42 C41 118.0(4) . . ? 
C37 C42 C41 117.4(4) . . ? 
C44 N43 C42 116.6(4) . . ? 
N43 C44 C35 122.1(4) . . ? 
N43 C44 C11 124.4(4) . . ? 
C35 C44 C11 113.5(4) . . ? 
C1 C2 N13 110.7(4) . . ? 
C1 C2 H2 124.7 . . ? 
N13 C2 H2 124.7 . . ? 
C2 C1 C11 104.9(4) . . ? 
C2 C1 Si1B 118.6(5) . . ? 
C11 C1 Si1B 136.3(5) . . ? 
C2 C1 Si1 122.0(4) . . ? 
C11 C1 Si1 132.2(4) . . ? 
C57 Si1 C1 112.8(4) . . ? 
C57 Si1 C54 114.3(7) . . ? 
C1 Si1 C54 105.7(6) . . ? 
C57 Si1 C51 109.6(6) . . ? 
C1 Si1 C51 105.1(6) . . ? 
C54 Si1 C51 108.9(7) . . ? 
C52 C51 C53 113.9(14) . . ? 
C52 C51 Si1 114.4(11) . . ? 
C53 C51 Si1 109.0(9) . . ? 
C52 C51 H51 106.3 . . ? 
C53 C51 H51 106.3 . . ? 
Si1 C51 H51 106.3 . . ? 
C51 C52 H52A 109.5 . . ? 
C51 C52 H52B 109.5 . . ? 
H52A C52 H52B 109.5 . . ? 
C51 C52 H52C 109.5 . . ? 
H52A C52 H52C 109.5 . . ? 
H52B C52 H52C 109.5 . . ? 
C51 C53 H53A 109.5 . . ? 
C51 C53 H53B 109.5 . . ? 
H53A C53 H53B 109.5 . . ? 
C51 C53 H53C 109.5 . . ? 
H53A C53 H53C 109.5 . . ? 
H53B C53 H53C 109.5 . . ? 
C55 C54 C56 110.5(12) . . ? 
C55 C54 Si1 115.4(9) . . ? 
C56 C54 Si1 113.5(10) . . ? 
C55 C54 H54 105.5 . . ? 
C56 C54 H54 105.5 . . ? 
Si1 C54 H54 105.5 . . ? 
C54 C55 H55A 109.5 . . ? 
C54 C55 H55B 109.5 . . ? 
H55A C55 H55B 109.5 . . ? 
C54 C55 H55C 109.5 . . ? 
H55A C55 H55C 109.5 . . ? 
H55B C55 H55C 109.5 . . ? 
C54 C56 H56A 109.5 . . ? 
C54 C56 H56B 109.5 . . ? 
H56A C56 H56B 109.5 . . ? 
C54 C56 H56C 109.5 . . ? 
H56A C56 H56C 109.5 . . ? 
H56B C56 H56C 109.5 . . ? 
C59 C57 C58 110.9(5) . . ? 
C59 C57 Si1 115.7(5) . . ? 
C58 C57 Si1 113.4(5) . . ? 
C59 C57 Si1B 111.7(6) . . ? 
C58 C57 Si1B 113.0(5) . . ? 
C59 C57 H57 105.3 . . ? 
C58 C57 H57 105.3 . . ? 
Si1 C57 H57 105.3 . . ? 
C57 C58 H58A 109.5 . . ? 
C57 C58 H58B 109.5 . . ? 
H58A C58 H58B 109.5 . . ? 
C57 C58 H58C 109.5 . . ? 
H58A C58 H58C 109.5 . . ? 
H58B C58 H58C 109.5 . . ? 
C57 C59 H59A 109.5 . . ? 
C57 C59 H59B 109.5 . . ? 
H59A C59 H59B 109.5 . . ? 
C57 C59 H59C 109.5 . . ? 
H59A C59 H59C 109.5 . . ? 
H59B C59 H59C 109.5 . . ? 
C1 Si1B C54B 109.8(9) . . ? 
C1 Si1B C57 112.0(5) . . ? 
C54B Si1B C57 114.1(9) . . ? 
C1 Si1B C51B 104.5(7) . . ? 
C54B Si1B C51B 108.2(9) . . ? 
C57 Si1B C51B 107.7(9) . . ? 
C52B C51B C53B 110.8(18) . . ? 
C52B C51B Si1B 113.7(15) . . ? 
C53B C51B Si1B 113.5(13) . . ? 
C52B C51B H51B 106.0 . . ? 
C53B C51B H51B 106.0 . . ? 
Si1B C51B H51B 106.0 . . ? 
C51B C52B H52D 109.5 . . ? 
C51B C52B H52E 109.5 . . ? 
H52D C52B H52E 109.5 . . ? 
C51B C52B H52F 109.5 . . ? 
H52D C52B H52F 109.5 . . ? 
H52E C52B H52F 109.5 . . ? 
C51B C53B H53D 109.5 . . ? 
C51B C53B H53E 109.5 . . ? 
H53D C53B H53E 109.5 . . ? 
C51B C53B H53F 109.5 . . ? 
H53D C53B H53F 109.5 . . ? 
H53E C53B H53F 109.5 . . ? 
C55B C54B C56B 112.8(18) . . ? 
C55B C54B Si1B 117.2(13) . . ? 
C56B C54B Si1B 115.4(15) . . ? 
C55B C54B H54B 102.9 . . ? 
C56B C54B H54B 102.9 . . ? 
Si1B C54B H54B 102.9 . . ? 
C54B C55B H55D 109.5 . . ? 
C54B C55B H55E 109.5 . . ? 
H55D C55B H55E 109.5 . . ? 
C54B C55B H55F 109.5 . . ? 
H55D C55B H55F 109.5 . . ? 
H55E C55B H55F 109.5 . . ? 
C54B C56B H56D 109.5 . . ? 
C54B C56B H56E 109.5 . . ? 
H56D C56B H56E 109.5 . . ? 
C54B C56B H56F 109.5 . . ? 
H56D C56B H56F 109.5 . . ? 
H56E C56B H56F 109.5 . . ? 
C4 C3 C19 175.4(5) . . ? 
C3 C4 Si2 170.1(5) . . ? 
C3 C4 Si2B 167.1(6) . . ? 
C4 Si2 C64 108.5(6) . . ? 
C4 Si2 C61 112.7(6) . . ? 
C64 Si2 C61 110.7(7) . . ? 
C4 Si2 C67 105.3(5) . . ? 
C64 Si2 C67 113.4(8) . . ? 
C61 Si2 C67 106.3(7) . . ? 
C62 C61 C63 113.3(14) . . ? 
C62 C61 Si2 113.7(9) . . ? 
C63 C61 Si2 109.0(10) . . ? 
C62 C61 H61 106.8 . . ? 
C63 C61 H61 106.8 . . ? 
Si2 C61 H61 106.8 . . ? 
C61 C62 H62A 109.5 . . ? 
C61 C62 H62B 109.5 . . ? 
H62A C62 H62B 109.5 . . ? 
C61 C62 H62C 109.5 . . ? 
H62A C62 H62C 109.5 . . ? 
H62B C62 H62C 109.5 . . ? 
C61 C63 H63A 109.5 . . ? 
C61 C63 H63B 109.5 . . ? 
H63A C63 H63B 109.5 . . ? 
C61 C63 H63C 109.5 . . ? 
H63A C63 H63C 109.5 . . ? 
H63B C63 H63C 109.5 . . ? 
C65 C64 C66 109.6(14) . . ? 
C65 C64 Si2 115.8(12) . . ? 
C66 C64 Si2 112.7(9) . . ? 
C65 C64 H64 106.0 . . ? 
C66 C64 H64 106.0 . . ? 
Si2 C64 H64 106.0 . . ? 
C64 C65 H65A 109.5 . . ? 
C64 C65 H65B 109.5 . . ? 
H65A C65 H65B 109.5 . . ? 
C64 C65 H65C 109.5 . . ? 
H65A C65 H65C 109.5 . . ? 
H65B C65 H65C 109.5 . . ? 
C64 C66 H66A 109.5 . . ? 
C64 C66 H66B 109.5 . . ? 
H66A C66 H66B 109.5 . . ? 
C64 C66 H66C 109.5 . . ? 
H66A C66 H66C 109.5 . . ? 
H66B C66 H66C 109.5 . . ? 
C68 C67 C69 107.2(16) . . ? 
C68 C67 Si2 113.8(9) . . ? 
C69 C67 Si2 108.2(13) . . ? 
C68 C67 H67 109.2 . . ? 
C69 C67 H67 109.2 . . ? 
Si2 C67 H67 109.2 . . ? 
C67 C68 H68A 109.5 . . ? 
C67 C68 H68B 109.5 . . ? 
H68A C68 H68B 109.5 . . ? 
C67 C68 H68C 109.5 . . ? 
H68A C68 H68C 109.5 . . ? 
H68B C68 H68C 109.5 . . ? 
C67 C69 H69A 109.5 . . ? 
C67 C69 H69B 109.5 . . ? 
H69A C69 H69B 109.5 . . ? 
C67 C69 H69C 109.5 . . ? 
H69A C69 H69C 109.5 . . ? 
H69B C69 H69C 109.5 . . ? 
C4 Si2B C64B 104.8(7) . . ? 
C4 Si2B C67B 105.0(8) . . ? 
C64B Si2B C67B 118.1(10) . . ? 
C4 Si2B C61B 107.2(8) . . ? 
C64B Si2B C61B 109.3(9) . . ? 
C67B Si2B C61B 111.6(10) . . ? 
C63B C61B C62B 112.3(17) . . ? 
C63B C61B Si2B 109.0(13) . . ? 
C62B C61B Si2B 110.4(13) . . ? 
C63B C61B H61B 108.3 . . ? 
C62B C61B H61B 108.3 . . ? 
Si2B C61B H61B 108.3 . . ? 
C61B C62B H62D 109.5 . . ? 
C61B C62B H62E 109.5 . . ? 
H62D C62B H62E 109.5 . . ? 
C61B C62B H62F 109.5 . . ? 
H62D C62B H62F 109.5 . . ? 
H62E C62B H62F 109.5 . . ? 
C61B C63B H63D 109.5 . . ? 
C61B C63B H63E 109.5 . . ? 
H63D C63B H63E 109.5 . . ? 
C61B C63B H63F 109.5 . . ? 
H63D C63B H63F 109.5 . . ? 
H63E C63B H63F 109.5 . . ? 
C65B C64B C66B 107.4(16) . . ? 
C65B C64B Si2B 112.4(14) . . ? 
C66B C64B Si2B 106.3(14) . . ? 
C65B C64B H64B 110.2 . . ? 
C66B C64B H64B 110.2 . . ? 
Si2B C64B H64B 110.2 . . ? 
C64B C65B H65D 109.5 . . ? 
C64B C65B H65E 109.5 . . ? 
H65D C65B H65E 109.5 . . ? 
C64B C65B H65F 109.5 . . ? 
H65D C65B H65F 109.5 . . ? 
H65E C65B H65F 109.5 . . ? 
C64B C66B H66D 109.5 . . ? 
C64B C66B H66E 109.5 . . ? 
H66D C66B H66E 109.5 . . ? 
C64B C66B H66F 109.5 . . ? 
H66D C66B H66F 109.5 . . ? 
H66E C66B H66F 109.5 . . ? 
C68B C67B C69B 118.2(18) . . ? 
C68B C67B Si2B 113.1(12) . . ? 
C69B C67B Si2B 108.5(14) . . ? 
C68B C67B H67B 105.3 . . ? 
C69B C67B H67B 105.3 . . ? 
Si2B C67B H67B 105.3 . . ? 
C67B C68B H68D 109.5 . . ? 
C67B C68B H68E 109.5 . . ? 
H68D C68B H68E 109.5 . . ? 
C67B C68B H68F 109.5 . . ? 
H68D C68B H68F 109.5 . . ? 
H68E C68B H68F 109.5 . . ? 
C67B C69B H69D 109.5 . . ? 
C67B C69B H69E 109.5 . . ? 
H69D C69B H69E 109.5 . . ? 
C67B C69B H69F 109.5 . . ? 
H69D C69B H69F 109.5 . . ? 
H69E C69B H69F 109.5 . . ? 
C6 C5 C26 175.1(5) . . ? 
C5 C6 Si3B 177.2(5) . . ? 
C5 C6 Si3 166.8(5) . . ? 
C6 Si3 C74 105.0(7) . . ? 
C6 Si3 C71 105.6(6) . . ? 
C74 Si3 C71 111.9(8) . . ? 
C6 Si3 C77 107.3(7) . . ? 
C74 Si3 C77 114.0(9) . . ? 
C71 Si3 C77 112.3(9) . . ? 
C72 C71 C73 111.8(14) . . ? 
C72 C71 Si3 115.6(10) . . ? 
C73 C71 Si3 111.2(10) . . ? 
C72 C71 H71 105.8 . . ? 
C73 C71 H71 105.8 . . ? 
Si3 C71 H71 105.8 . . ? 
C71 C72 H72A 109.5 . . ? 
C71 C72 H72B 109.5 . . ? 
H72A C72 H72B 109.5 . . ? 
C71 C72 H72C 109.5 . . ? 
H72A C72 H72C 109.5 . . ? 
H72B C72 H72C 109.5 . . ? 
C71 C73 H73A 109.5 . . ? 
C71 C73 H73B 109.5 . . ? 
H73A C73 H73B 109.5 . . ? 
C71 C73 H73C 109.5 . . ? 
H73A C73 H73C 109.5 . . ? 
H73B C73 H73C 109.5 . . ? 
C75 C74 C76 108.2(13) . . ? 
C75 C74 Si3 124.7(12) . . ? 
C76 C74 Si3 119.4(10) . . ? 
C75 C74 H74 99.2 . . ? 
C76 C74 H74 99.2 . . ? 
Si3 C74 H74 99.2 . . ? 
C74 C75 H75A 109.5 . . ? 
C74 C75 H75B 109.5 . . ? 
H75A C75 H75B 109.5 . . ? 
C74 C75 H75C 109.5 . . ? 
H75A C75 H75C 109.5 . . ? 
H75B C75 H75C 109.5 . . ? 
C74 C76 H76A 109.5 . . ? 
C74 C76 H76B 109.5 . . ? 
H76A C76 H76B 109.5 . . ? 
C74 C76 H76C 109.5 . . ? 
H76A C76 H76C 109.5 . . ? 
H76B C76 H76C 109.5 . . ? 
C78 C77 C79 111.9(17) . . ? 
C78 C77 Si3 113.0(15) . . ? 
C79 C77 Si3 112.4(13) . . ? 
C78 C77 H77 106.3 . . ? 
C79 C77 H77 106.3 . . ? 
Si3 C77 H77 106.3 . . ? 
C77 C78 H78A 109.5 . . ? 
C77 C78 H78B 109.5 . . ? 
H78A C78 H78B 109.5 . . ? 
C77 C78 H78C 109.5 . . ? 
H78A C78 H78C 109.5 . . ? 
H78B C78 H78C 109.5 . . ? 
C77 C79 H79A 109.5 . . ? 
C77 C79 H79B 109.5 . . ? 
H79A C79 H79B 109.5 . . ? 
C77 C79 H79C 109.5 . . ? 
H79A C79 H79C 109.5 . . ? 
H79B C79 H79C 109.5 . . ? 
C6 Si3B C71B 108.6(7) . . ? 
C6 Si3B C77B 104.3(6) . . ? 
C71B Si3B C77B 115.9(8) . . ? 
C6 Si3B C74B 107.4(7) . . ? 
C71B Si3B C74B 108.9(8) . . ? 
C77B Si3B C74B 111.4(8) . . ? 
C72B C71B C73B 117.8(15) . . ? 
C72B C71B Si3B 114.7(13) . . ? 
C73B C71B Si3B 114.5(10) . . ? 
C72B C71B H71B 102.1 . . ? 
C73B C71B H71B 102.1 . . ? 
Si3B C71B H71B 102.1 . . ? 
C71B C72B H72D 109.5 . . ? 
C71B C72B H72E 109.5 . . ? 
H72D C72B H72E 109.5 . . ? 
C71B C72B H72F 109.5 . . ? 
H72D C72B H72F 109.5 . . ? 
H72E C72B H72F 109.5 . . ? 
C71B C73B H73D 109.5 . . ? 
C71B C73B H73E 109.5 . . ? 
H73D C73B H73E 109.5 . . ? 
C71B C73B H73F 109.5 . . ? 
H73D C73B H73F 109.5 . . ? 
H73E C73B H73F 109.5 . . ? 
C76B C74B C75B 105.4(12) . . ? 
C76B C74B Si3B 112.2(10) . . ? 
C75B C74B Si3B 113.4(11) . . ? 
C76B C74B H74B 108.5 . . ? 
C75B C74B H74B 108.5 . . ? 
Si3B C74B H74B 108.5 . . ? 
C74B C75B H75D 109.5 . . ? 
C74B C75B H75E 109.5 . . ? 
H75D C75B H75E 109.5 . . ? 
C74B C75B H75F 109.5 . . ? 
H75D C75B H75F 109.5 . . ? 
H75E C75B H75F 109.5 . . ? 
C74B C76B H76D 109.5 . . ? 
C74B C76B H76E 109.5 . . ? 
H76D C76B H76E 109.5 . . ? 
C74B C76B H76F 109.5 . . ? 
H76D C76B H76F 109.5 . . ? 
H76E C76B H76F 109.5 . . ? 
C78B C77B C79B 113.7(13) . . ? 
C78B C77B Si3B 111.5(10) . . ? 
C79B C77B Si3B 113.7(11) . . ? 
C78B C77B H77B 105.7 . . ? 
C79B C77B H77B 105.7 . . ? 
Si3B C77B H77B 105.7 . . ? 
C77B C78B H78D 109.5 . . ? 
C77B C78B H78E 109.5 . . ? 
H78D C78B H78E 109.5 . . ? 
C77B C78B H78F 109.5 . . ? 
H78D C78B H78F 109.5 . . ? 
H78E C78B H78F 109.5 . . ? 
C77B C79B H79D 109.5 . . ? 
C77B C79B H79E 109.5 . . ? 
H79D C79B H79E 109.5 . . ? 
C77B C79B H79F 109.5 . . ? 
H79D C79B H79F 109.5 . . ? 
H79E C79B H79F 109.5 . . ? 
N36 C8 C7 111.0(4) . . ? 
N36 C8 H8 124.5 . . ? 
C7 C8 H8 124.5 . . ? 
C8 C7 C34 104.3(4) . . ? 
C8 C7 Si4B 122.4(5) . . ? 
C34 C7 Si4B 133.2(4) . . ? 
C8 C7 Si4 126.9(4) . . ? 
C34 C7 Si4 128.2(4) . . ? 
C7 Si4 C87 104.9(5) . . ? 
C7 Si4 C81 113.0(5) . . ? 
C87 Si4 C81 112.0(6) . . ? 
C7 Si4 C84 106.0(6) . . ? 
C87 Si4 C84 111.9(8) . . ? 
C81 Si4 C84 108.8(7) . . ? 
C83 C81 C82 107.3(13) . . ? 
C83 C81 Si4 116.6(8) . . ? 
C82 C81 Si4 111.4(11) . . ? 
C83 C81 H81 107.0 . . ? 
C82 C81 H81 107.0 . . ? 
Si4 C81 H81 107.0 . . ? 
C81 C82 H82A 109.5 . . ? 
C81 C82 H82B 109.5 . . ? 
H82A C82 H82B 109.5 . . ? 
C81 C82 H82C 109.5 . . ? 
H82A C82 H82C 109.5 . . ? 
H82B C82 H82C 109.5 . . ? 
C81 C83 H83A 109.5 . . ? 
C81 C83 H83B 109.5 . . ? 
H83A C83 H83B 109.5 . . ? 
C81 C83 H83C 109.5 . . ? 
H83A C83 H83C 109.5 . . ? 
H83B C83 H83C 109.5 . . ? 
C85 C84 C86 115.9(14) . . ? 
C85 C84 Si4 118.2(13) . . ? 
C86 C84 Si4 112.0(10) . . ? 
C85 C84 H84 102.7 . . ? 
C86 C84 H84 102.7 . . ? 
Si4 C84 H84 102.7 . . ? 
C84 C85 H85A 109.5 . . ? 
C84 C85 H85B 109.5 . . ? 
H85A C85 H85B 109.5 . . ? 
C84 C85 H85C 109.5 . . ? 
H85A C85 H85C 109.5 . . ? 
H85B C85 H85C 109.5 . . ? 
C84 C86 H86A 109.5 . . ? 
C84 C86 H86B 109.5 . . ? 
H86A C86 H86B 109.5 . . ? 
C84 C86 H86C 109.5 . . ? 
H86A C86 H86C 109.5 . . ? 
H86B C86 H86C 109.5 . . ? 
C89 C87 C88 110.2(14) . . ? 
C89 C87 Si4 113.9(8) . . ? 
C88 C87 Si4 116.8(13) . . ? 
C89 C87 H87 104.9 . . ? 
C88 C87 H87 104.9 . . ? 
Si4 C87 H87 104.9 . . ? 
C87 C88 H88A 109.5 . . ? 
C87 C88 H88B 109.5 . . ? 
H88A C88 H88B 109.5 . . ? 
C87 C88 H88C 109.5 . . ? 
H88A C88 H88C 109.5 . . ? 
H88B C88 H88C 109.5 . . ? 
C87 C89 H89A 109.5 . . ? 
C87 C89 H89B 109.5 . . ? 
H89A C89 H89B 109.5 . . ? 
C87 C89 H89C 109.5 . . ? 
H89A C89 H89C 109.5 . . ? 
H89B C89 H89C 109.5 . . ? 
C7 Si4B C84B 110.9(7) . . ? 
C7 Si4B C87B 107.5(5) . . ? 
C84B Si4B C87B 115.2(8) . . ? 
C7 Si4B C81B 99.3(6) . . ? 
C84B Si4B C81B 111.5(8) . . ? 
C87B Si4B C81B 111.2(8) . . ? 
C82B C81B C83B 119.0(14) . . ? 
C82B C81B Si4B 120.6(11) . . ? 
C83B C81B Si4B 112.7(9) . . ? 
C82B C81B H81B 99.3 . . ? 
C83B C81B H81B 99.3 . . ? 
Si4B C81B H81B 99.3 . . ? 
C81B C82B H82D 109.5 . . ? 
C81B C82B H82E 109.5 . . ? 
H82D C82B H82E 109.5 . . ? 
C81B C82B H82F 109.5 . . ? 
H82D C82B H82F 109.5 . . ? 
H82E C82B H82F 109.5 . . ? 
C81B C83B H83D 109.5 . . ? 
C81B C83B H83E 109.5 . . ? 
H83D C83B H83E 109.5 . . ? 
C81B C83B H83F 109.5 . . ? 
H83D C83B H83F 109.5 . . ? 
H83E C83B H83F 109.5 . . ? 
C85B C84B C86B 116.7(13) . . ? 
C85B C84B Si4B 115.3(11) . . ? 
C86B C84B Si4B 116.2(11) . . ? 
C85B C84B H84B 101.6 . . ? 
C86B C84B H84B 101.6 . . ? 
Si4B C84B H84B 101.6 . . ? 
C84B C85B H85D 109.5 . . ? 
C84B C85B H85E 109.5 . . ? 
H85D C85B H85E 109.5 . . ? 
C84B C85B H85F 109.5 . . ? 
H85D C85B H85F 109.5 . . ? 
H85E C85B H85F 109.5 . . ? 
C84B C86B H86D 109.5 . . ? 
C84B C86B H86E 109.5 . . ? 
H86D C86B H86E 109.5 . . ? 
C84B C86B H86F 109.5 . . ? 
H86D C86B H86F 109.5 . . ? 
H86E C86B H86F 109.5 . . ? 
C89B C87B C88B 109.9(11) . . ? 
C89B C87B Si4B 114.3(8) . . ? 
C88B C87B Si4B 114.0(9) . . ? 
C89B C87B H87B 106.0 . . ? 
C88B C87B H87B 106.0 . . ? 
Si4B C87B H87B 106.0 . . ? 
C87B C88B H88D 109.5 . . ? 
C87B C88B H88E 109.5 . . ? 
H88D C88B H88E 109.5 . . ? 
C87B C88B H88F 109.5 . . ? 
H88D C88B H88F 109.5 . . ? 
H88E C88B H88F 109.5 . . ? 
C87B C89B H89D 109.5 . . ? 
C87B C89B H89E 109.5 . . ? 
H89D C89B H89E 109.5 . . ? 
C87B C89B H89F 109.5 . . ? 
H89D C89B H89F 109.5 . . ? 
H89E C89B H89F 109.5 . . ? 
Cl3 C91 Cl2 107.7(8) . . ? 
Cl3 C91 Cl1 112.0(8) . . ? 
Cl2 C91 Cl1 109.8(7) . . ? 
Cl3 C91 H91 109.1 . . ? 
Cl2 C91 H91 109.1 . . ? 
Cl1 C91 H91 109.1 . . ? 
Cl1B C91B Cl2B 111.5(10) . . ? 
Cl1B C91B Cl3B 107.7(8) . . ? 
Cl2B C91B Cl3B 108.7(9) . . ? 
Cl1B C91B H91B 109.6 . . ? 
Cl2B C91B H91B 109.6 . . ? 
Cl3B C91B H91B 109.6 . . ? 
  
loop_ 
 _geom_torsion_atom_site_label_1 
 _geom_torsion_atom_site_label_2 
 _geom_torsion_atom_site_label_3 
 _geom_torsion_atom_site_label_4 
 _geom_torsion 
 _geom_torsion_site_symmetry_1 
 _geom_torsion_site_symmetry_2 
 _geom_torsion_site_symmetry_3 
 _geom_torsion_site_symmetry_4 
 _geom_torsion_publ_flag 
C44 C11 C12 N13 -178.9(4) . . . . ? 
C1 C11 C12 N13 0.8(5) . . . . ? 
C44 C11 C12 C33 2.5(7) . . . . ? 
C1 C11 C12 C33 -177.8(5) . . . . ? 
C11 C12 N13 C2 -1.1(5) . . . . ? 
C33 C12 N13 C2 177.7(4) . . . . ? 
C11 C12 N13 C14 -179.3(4) . . . . ? 
C33 C12 N13 C14 -0.5(6) . . . . ? 
C12 N13 C14 C15 -177.7(5) . . . . ? 
C2 N13 C14 C15 4.6(8) . . . . ? 
C12 N13 C14 C31 2.8(6) . . . . ? 
C2 N13 C14 C31 -174.9(5) . . . . ? 
N13 C14 C15 C16 -178.5(4) . . . . ? 
C31 C14 C15 C16 1.0(8) . . . . ? 
C14 C15 C16 N17 -179.2(5) . . . . ? 
C14 C15 C16 C29 0.9(7) . . . . ? 
C15 C16 N17 C18 -179.5(4) . . . . ? 
C29 C16 N17 C18 0.5(7) . . . . ? 
C16 N17 C18 C19 -179.8(4) . . . . ? 
C16 N17 C18 C27 1.0(7) . . . . ? 
N17 C18 C19 C20 -178.4(4) . . . . ? 
C27 C18 C19 C20 0.7(7) . . . . ? 
N17 C18 C19 C3 0.8(7) . . . . ? 
C27 C18 C19 C3 180.0(4) . . . . ? 
C18 C19 C20 C21 179.1(4) . . . . ? 
C3 C19 C20 C21 -0.1(7) . . . . ? 
C18 C19 C20 C25 1.4(7) . . . . ? 
C3 C19 C20 C25 -177.9(4) . . . . ? 
C19 C20 C21 C22 -177.8(5) . . . . ? 
C25 C20 C21 C22 0.0(7) . . . . ? 
C20 C21 C22 C23 0.3(7) . . . . ? 
C21 C22 C23 C24 -0.1(7) . . . . ? 
C22 C23 C24 C25 -0.3(7) . . . . ? 
C23 C24 C25 C26 179.4(4) . . . . ? 
C23 C24 C25 C20 0.6(6) . . . . ? 
C19 C20 C25 C26 -1.5(6) . . . . ? 
C21 C20 C25 C26 -179.2(4) . . . . ? 
C19 C20 C25 C24 177.4(4) . . . . ? 
C21 C20 C25 C24 -0.4(6) . . . . ? 
C24 C25 C26 C27 -179.4(4) . . . . ? 
C20 C25 C26 C27 -0.6(6) . . . . ? 
C24 C25 C26 C5 -3.1(6) . . . . ? 
C20 C25 C26 C5 175.7(4) . . . . ? 
C25 C26 C27 N28 -179.2(4) . . . . ? 
C5 C26 C27 N28 4.4(6) . . . . ? 
C25 C26 C27 C18 2.6(6) . . . . ? 
C5 C26 C27 C18 -173.8(4) . . . . ? 
N17 C18 C27 N28 -1.7(7) . . . . ? 
C19 C18 C27 N28 179.2(4) . . . . ? 
N17 C18 C27 C26 176.4(4) . . . . ? 
C19 C18 C27 C26 -2.7(6) . . . . ? 
C26 C27 N28 C29 -177.3(4) . . . . ? 
C18 C27 N28 C29 0.7(6) . . . . ? 
C27 N28 C29 C30 -178.9(4) . . . . ? 
C27 N28 C29 C16 0.7(6) . . . . ? 
N17 C16 C29 N28 -1.4(7) . . . . ? 
C15 C16 C29 N28 178.5(4) . . . . ? 
N17 C16 C29 C30 178.2(4) . . . . ? 
C15 C16 C29 C30 -1.9(7) . . . . ? 
N28 C29 C30 C31 -179.3(4) . . . . ? 
C16 C29 C30 C31 1.1(7) . . . . ? 
C29 C30 C31 N32 -178.3(4) . . . . ? 
C29 C30 C31 C14 0.7(7) . . . . ? 
C15 C14 C31 C30 -1.8(7) . . . . ? 
N13 C14 C31 C30 177.7(4) . . . . ? 
C15 C14 C31 N32 177.2(5) . . . . ? 
N13 C14 C31 N32 -3.3(6) . . . . ? 
C30 C31 N32 C33 -179.8(4) . . . . ? 
C14 C31 N32 C33 1.2(6) . . . . ? 
C31 N32 C33 C12 1.4(6) . . . . ? 
C31 N32 C33 C34 -178.4(4) . . . . ? 
N13 C12 C33 N32 -1.8(7) . . . . ? 
C11 C12 C33 N32 176.7(4) . . . . ? 
N13 C12 C33 C34 178.0(4) . . . . ? 
C11 C12 C33 C34 -3.5(7) . . . . ? 
N32 C33 C34 C35 -177.6(4) . . . . ? 
C12 C33 C34 C35 2.6(6) . . . . ? 
N32 C33 C34 C7 2.0(8) . . . . ? 
C12 C33 C34 C7 -177.8(5) . . . . ? 
C33 C34 C35 N36 179.5(4) . . . . ? 
C7 C34 C35 N36 -0.2(5) . . . . ? 
C33 C34 C35 C44 -1.4(7) . . . . ? 
C7 C34 C35 C44 178.9(4) . . . . ? 
C34 C35 N36 C8 1.0(5) . . . . ? 
C44 C35 N36 C8 -178.2(4) . . . . ? 
C34 C35 N36 C37 178.3(4) . . . . ? 
C44 C35 N36 C37 -0.9(6) . . . . ? 
C35 N36 C37 C38 -178.8(4) . . . . ? 
C8 N36 C37 C38 -2.4(7) . . . . ? 
C35 N36 C37 C42 0.9(6) . . . . ? 
C8 N36 C37 C42 177.3(5) . . . . ? 
C42 C37 C38 C39 -0.3(7) . . . . ? 
N36 C37 C38 C39 179.4(4) . . . . ? 
C37 C38 C39 C40 -0.2(7) . . . . ? 
C38 C39 C40 C41 0.2(8) . . . . ? 
C39 C40 C41 C42 0.3(8) . . . . ? 
C38 C37 C42 N43 179.8(4) . . . . ? 
N36 C37 C42 N43 0.1(6) . . . . ? 
C38 C37 C42 C41 0.7(7) . . . . ? 
N36 C37 C42 C41 -179.0(4) . . . . ? 
C40 C41 C42 N43 -179.8(5) . . . . ? 
C40 C41 C42 C37 -0.7(7) . . . . ? 
C37 C42 N43 C44 -0.9(6) . . . . ? 
C41 C42 N43 C44 178.1(4) . . . . ? 
C42 N43 C44 C35 0.9(6) . . . . ? 
C42 N43 C44 C11 -178.2(4) . . . . ? 
N36 C35 C44 N43 0.0(6) . . . . ? 
C34 C35 C44 N43 -179.0(4) . . . . ? 
N36 C35 C44 C11 179.2(4) . . . . ? 
C34 C35 C44 C11 0.2(7) . . . . ? 
C12 C11 C44 N43 178.6(4) . . . . ? 
C1 C11 C44 N43 -0.9(8) . . . . ? 
C12 C11 C44 C35 -0.6(6) . . . . ? 
C1 C11 C44 C35 179.9(5) . . . . ? 
C12 N13 C2 C1 1.0(6) . . . . ? 
C14 N13 C2 C1 178.9(5) . . . . ? 
N13 C2 C1 C11 -0.5(5) . . . . ? 
N13 C2 C1 Si1B -175.8(5) . . . . ? 
N13 C2 C1 Si1 -171.0(5) . . . . ? 
C12 C11 C1 C2 -0.2(5) . . . . ? 
C44 C11 C1 C2 179.4(5) . . . . ? 
C12 C11 C1 Si1B 173.9(7) . . . . ? 
C44 C11 C1 Si1B -6.5(10) . . . . ? 
C12 C11 C1 Si1 169.0(5) . . . . ? 
C44 C11 C1 Si1 -11.4(9) . . . . ? 
C2 C1 Si1 C57 -145.3(5) . . . . ? 
C11 C1 Si1 C57 47.1(8) . . . . ? 
C2 C1 Si1 C54 -19.7(8) . . . . ? 
C11 C1 Si1 C54 172.7(7) . . . . ? 
C2 C1 Si1 C51 95.4(7) . . . . ? 
C11 C1 Si1 C51 -72.2(8) . . . . ? 
C57 Si1 C54 C55 -72.3(13) . . . . ? 
C1 Si1 C54 C55 163.0(11) . . . . ? 
C51 Si1 C54 C55 50.6(14) . . . . ? 
C57 Si1 C54 C56 56.7(14) . . . . ? 
C1 Si1 C54 C56 -68.0(14) . . . . ? 
C51 Si1 C54 C56 179.6(13) . . . . ? 
C1 Si1 C57 C59 42.5(8) . . . . ? 
C54 Si1 C57 C59 -78.3(8) . . . . ? 
C51 Si1 C57 C59 159.1(7) . . . . ? 
C1 Si1 C57 C58 172.2(6) . . . . ? 
C54 Si1 C57 C58 51.4(8) . . . . ? 
C51 Si1 C57 C58 -71.1(8) . . . . ? 
C2 C1 Si1B C54B -22.9(10) . . . . ? 
C11 C1 Si1B C54B 163.6(9) . . . . ? 
C2 C1 Si1B C57 -150.8(6) . . . . ? 
C11 C1 Si1B C57 35.7(11) . . . . ? 
C2 C1 Si1B C51B 92.9(9) . . . . ? 
C11 C1 Si1B C51B -80.6(10) . . . . ? 
C59 C57 Si1B C1 52.1(9) . . . . ? 
C58 C57 Si1B C1 177.9(7) . . . . ? 
C59 C57 Si1B C54B -73.5(10) . . . . ? 
C58 C57 Si1B C54B 52.4(10) . . . . ? 
C59 C57 Si1B C51B 166.4(8) . . . . ? 
C58 C57 Si1B C51B -67.7(9) . . . . ? 
C1 Si1B C54B C55B 78.0(16) . . . . ? 
C57 Si1B C54B C55B -155.2(14) . . . . ? 
C51B Si1B C54B C55B -35.4(19) . . . . ? 
C1 Si1B C54B C56B -59(2) . . . . ? 
C57 Si1B C54B C56B 68(2) . . . . ? 
C51B Si1B C54B C56B -172(2) . . . . ? 
C4 Si2 C61 C62 -59.9(13) . . . . ? 
C64 Si2 C61 C62 61.8(14) . . . . ? 
C67 Si2 C61 C62 -174.7(12) . . . . ? 
C4 Si2 C61 C63 67.5(16) . . . . ? 
C64 Si2 C61 C63 -170.8(15) . . . . ? 
C67 Si2 C61 C63 -47.3(16) . . . . ? 
C4 Si2 C64 C65 166.1(16) . . . . ? 
C61 Si2 C64 C65 41.9(18) . . . . ? 
C67 Si2 C64 C65 -77.4(17) . . . . ? 
C4 Si2 C64 C66 38.7(15) . . . . ? 
C61 Si2 C64 C66 -85.4(14) . . . . ? 
C67 Si2 C64 C66 155.3(12) . . . . ? 
C3 C4 Si2B C64B 70(3) . . . . ? 
C3 C4 Si2B C67B -165(3) . . . . ? 
C3 C4 Si2B C61B -46(3) . . . . ? 
C4 Si2B C64B C65B 176.4(17) . . . . ? 
C67B Si2B C64B C65B 60(2) . . . . ? 
C61B Si2B C64B C65B -69.0(19) . . . . ? 
C4 Si2B C64B C66B -66.4(17) . . . . ? 
C67B Si2B C64B C66B 177.3(17) . . . . ? 
C61B Si2B C64B C66B 48.3(19) . . . . ? 
C4 Si2B C67B C68B 157.4(16) . . . . ? 
C64B Si2B C67B C68B -86.4(18) . . . . ? 
C61B Si2B C67B C68B 42(2) . . . . ? 
C4 Si2B C67B C69B -69(2) . . . . ? 
C64B Si2B C67B C69B 47(3) . . . . ? 
C61B Si2B C67B C69B 175(2) . . . . ? 
C5 C6 Si3 C74 110(2) . . . . ? 
C5 C6 Si3 C71 -132(2) . . . . ? 
C5 C6 Si3 C77 -12(3) . . . . ? 
C6 Si3 C71 C72 176.0(13) . . . . ? 
C74 Si3 C71 C72 -70.3(15) . . . . ? 
C77 Si3 C71 C72 59.5(16) . . . . ? 
C6 Si3 C71 C73 -55.1(15) . . . . ? 
C74 Si3 C71 C73 58.5(15) . . . . ? 
C77 Si3 C71 C73 -171.7(14) . . . . ? 
C6 Si3 C74 C75 165.4(16) . . . . ? 
C71 Si3 C74 C75 51.4(19) . . . . ? 
C77 Si3 C74 C75 -77.5(19) . . . . ? 
C6 Si3 C74 C76 -48.8(16) . . . . ? 
C71 Si3 C74 C76 -162.8(14) . . . . ? 
C77 Si3 C74 C76 68.3(17) . . . . ? 
C6 Si3 C77 C78 168(2) . . . . ? 
C74 Si3 C77 C78 52(2) . . . . ? 
C71 Si3 C77 C78 -76(2) . . . . ? 
C6 Si3 C77 C79 -63.9(18) . . . . ? 
C74 Si3 C77 C79 -179.7(17) . . . . ? 
C71 Si3 C77 C79 51.6(19) . . . . ? 
C6 Si3B C71B C72B 85.8(18) . . . . ? 
C77B Si3B C71B C72B -31(2) . . . . ? 
C74B Si3B C71B C72B -157.6(17) . . . . ? 
C6 Si3B C71B C73B -55.1(15) . . . . ? 
C77B Si3B C71B C73B -172.0(13) . . . . ? 
C74B Si3B C71B C73B 61.6(16) . . . . ? 
C6 Si3B C74B C76B -50.1(15) . . . . ? 
C71B Si3B C74B C76B -167.5(13) . . . . ? 
C77B Si3B C74B C76B 63.5(15) . . . . ? 
C6 Si3B C74B C75B -169.4(12) . . . . ? 
C71B Si3B C74B C75B 73.2(15) . . . . ? 
C77B Si3B C74B C75B -55.8(15) . . . . ? 
C6 Si3B C77B C78B 175.5(12) . . . . ? 
C71B Si3B C77B C78B -65.2(15) . . . . ? 
C74B Si3B C77B C78B 60.0(14) . . . . ? 
C6 Si3B C77B C79B 45.3(16) . . . . ? 
C71B Si3B C77B C79B 164.6(16) . . . . ? 
C74B Si3B C77B C79B -70.2(17) . . . . ? 
C35 N36 C8 C7 -1.4(5) . . . . ? 
C37 N36 C8 C7 -178.2(4) . . . . ? 
N36 C8 C7 C34 1.3(6) . . . . ? 
N36 C8 C7 Si4B -174.9(5) . . . . ? 
N36 C8 C7 Si4 172.9(5) . . . . ? 
C35 C34 C7 C8 -0.6(5) . . . . ? 
C33 C34 C7 C8 179.7(5) . . . . ? 
C35 C34 C7 Si4B 174.9(5) . . . . ? 
C33 C34 C7 Si4B -4.8(10) . . . . ? 
C35 C34 C7 Si4 -172.2(5) . . . . ? 
C33 C34 C7 Si4 8.2(9) . . . . ? 
C8 C7 Si4 C87 -5.2(8) . . . . ? 
C34 C7 Si4 C87 164.5(6) . . . . ? 
C8 C7 Si4 C81 -127.6(6) . . . . ? 
C34 C7 Si4 C81 42.1(8) . . . . ? 
C8 C7 Si4 C84 113.3(8) . . . . ? 
C34 C7 Si4 C84 -77.0(9) . . . . ? 
C7 Si4 C87 C89 -74.4(10) . . . . ? 
C81 Si4 C87 C89 48.6(11) . . . . ? 
C84 Si4 C87 C89 171.1(9) . . . . ? 
C7 Si4 C87 C88 155.3(17) . . . . ? 
C81 Si4 C87 C88 -81.7(18) . . . . ? 
C84 Si4 C87 C88 40.8(19) . . . . ? 
C8 C7 Si4B C84B 131.2(8) . . . . ? 
C34 C7 Si4B C84B -43.7(10) . . . . ? 
C8 C7 Si4B C87B 4.5(8) . . . . ? 
C34 C7 Si4B C87B -170.4(6) . . . . ? 
C8 C7 Si4B C81B -111.4(7) . . . . ? 
C34 C7 Si4B C81B 73.7(9) . . . . ? 
C7 Si4B C81B C82B -147(2) . . . . ? 
C84B Si4B C81B C82B -31(2) . . . . ? 
C87B Si4B C81B C82B 100(2) . . . . ? 
C7 Si4B C81B C83B 63.6(14) . . . . ? 
C84B Si4B C81B C83B -179.5(13) . . . . ? 
C87B Si4B C81B C83B -49.4(15) . . . . ? 
C7 Si4B C84B C85B 176.5(17) . . . . ? 
C87B Si4B C84B C85B -61(2) . . . . ? 
C81B Si4B C84B C85B 67(2) . . . . ? 
C7 Si4B C84B C86B -41.7(16) . . . . ? 
C87B Si4B C84B C86B 80.7(15) . . . . ? 
C81B Si4B C84B C86B -151.3(14) . . . . ? 
C7 Si4B C87B C89B 74.3(9) . . . . ? 
C84B Si4B C87B C89B -49.8(11) . . . . ? 
C81B Si4B C87B C89B -178.0(9) . . . . ? 
C7 Si4B C87B C88B -158.1(11) . . . . ? 
C84B Si4B C87B C88B 77.8(13) . . . . ? 
C81B Si4B C87B C88B -50.4(13) . . . . ? 
  
_refine_diff_density_max    0.799 
_refine_diff_density_min   -0.442 
_refine_diff_density_rms    0.063 
  
_shelx_res_file 
; 
TITL mai47 in P2(1)/n 
    mai47.res 
    created by SHELXL-2018/3 at 18:13:58 on 04-Aug-2021 
REM 
REM  sehr gute Messung, aber katastrophal schlechtes Strukturmodell, 
REM  muss auch irgendeine Probenverwechslung sein, da noch nicht einmal 
REM  die Anzahl der Acenringe uebereinstimmt, alle TIPSe wirklich schlimm 
REM  fehlgeordnet, und die Struktur reagiert sehr sensibel auf die 
REM  exakte Modellierung, Wasserstoffatome teilweise gesehen, alle an 
REM  konstruierten Positionen beruecksichtigt. 
REM 
REM 
REM 
CELL 1.54178  15.69340  26.81530  19.07580  90.0000 113.7750  90.0000 
ZERR    4.00   0.00040   0.00090   0.00050   0.0000   0.0020   0.0000 
LATT  1 
SYMM 0.5-X, 0.5+Y, 0.5-Z 
SFAC C H N SI Cl 
UNIT 292 388 24 16 12 
TEMP -73.150 
SIZE 0.03 0.047 0.284 
  
L.S. 99 
ACTA 
BOND $H 
CONF 
RIGU 
SIMU 
FMAP 2 
PLAN 20 
WGHT    0.129300   10.261902 
FVAR       0.06980   0.55612   0.50485   0.55779   0.58629   0.48033   0.70000 
C11   1    0.220496    0.687505    0.412384    11.00000    0.05660    0.04462 = 
         0.05828   -0.00254    0.02676    0.00400 
C12   1    0.276199    0.654650    0.393666    11.00000    0.05664    0.04282 = 
         0.06332   -0.00500    0.03058    0.00174 
N13   3    0.367218    0.669429    0.429971    11.00000    0.05648    0.04558 = 
         0.06901   -0.01457    0.02970    0.00202 
C14   1    0.438126    0.642630    0.419821    11.00000    0.05343    0.04845 = 
         0.06337   -0.01125    0.02766    0.00245 
C15   1    0.528544    0.655108    0.456658    11.00000    0.05947    0.05945 = 
         0.07417   -0.02480    0.02920   -0.00051 
AFIX  43 
H15   2    0.545882    0.682284    0.491570    11.00000   -1.20000 
AFIX   0 
C16   1    0.598412    0.627456    0.443215    11.00000    0.05530    0.05545 = 
         0.06096   -0.01144    0.02619    0.00030 
N17   3    0.687035    0.640131    0.480920    11.00000    0.05690    0.05697 = 
         0.06694   -0.01743    0.02799   -0.00253 
C18   1    0.750686    0.613093    0.465771    11.00000    0.05662    0.05283 = 
         0.05884   -0.00592    0.02695    0.00080 
C19   1    0.846217    0.625628    0.505332    11.00000    0.05835    0.05767 = 
         0.05783   -0.00507    0.02655   -0.00287 
C20   1    0.913656    0.599332    0.489751    11.00000    0.05260    0.05797 = 
         0.05090    0.00410    0.01916   -0.00004 
C21   1    1.009764    0.611093    0.527131    11.00000    0.05403    0.06562 = 
         0.06498   -0.00159    0.02179   -0.00055 
AFIX  43 
H21   2    1.029014    0.636606    0.564882    11.00000   -1.20000 
AFIX   0 
C22   1    1.074671    0.586670    0.510079    11.00000    0.05060    0.07907 = 
         0.06572    0.00730    0.02097    0.00174 
AFIX  43 
H22   2    1.138624    0.595073    0.536016    11.00000   -1.20000 
AFIX   0 
C23   1    1.047521    0.548851    0.453978    11.00000    0.05751    0.07580 = 
         0.06206    0.01105    0.02919    0.01226 
AFIX  43 
H23   2    1.093478    0.532007    0.442342    11.00000   -1.20000 
AFIX   0 
C24   1    0.957049    0.536276    0.416595    11.00000    0.06231    0.06416 = 
         0.05421    0.00728    0.02787    0.01278 
AFIX  43 
H24   2    0.940409    0.510780    0.378848    11.00000   -1.20000 
AFIX   0 
C25   1    0.886236    0.560341    0.432487    11.00000    0.05685    0.05621 = 
         0.04923    0.00715    0.02497    0.00847 
C26   1    0.791457    0.548050    0.393561    11.00000    0.05514    0.05160 = 
         0.04491   -0.00081    0.02102    0.00447 
C27   1    0.722762    0.573530    0.410869    11.00000    0.05314    0.05038 = 
         0.05113   -0.00184    0.02473    0.00444 
N28   3    0.632383    0.560602    0.373304    11.00000    0.05183    0.05460 = 
         0.05562   -0.00856    0.02216    0.00329 
C29   1    0.569748    0.586969    0.389184    11.00000    0.05386    0.05216 = 
         0.05268   -0.00945    0.02391    0.00308 
C30   1    0.474471    0.574603    0.352767    11.00000    0.05542    0.05072 = 
         0.05509   -0.01054    0.02461    0.00192 
AFIX  43 
H30   2    0.456033    0.547454    0.317825    11.00000   -1.20000 
AFIX   0 
C31   1    0.407477    0.600992    0.366691    11.00000    0.05483    0.04690 = 
         0.05429   -0.00972    0.02279   -0.00174 
N32   3    0.315252    0.586112    0.330536    11.00000    0.05225    0.04938 = 
         0.06188   -0.00676    0.02809    0.00155 
C33   1    0.252520    0.612135    0.344740    11.00000    0.05326    0.04632 = 
         0.05442   -0.00354    0.02728    0.00254 
C34   1    0.154586    0.601105    0.313626    11.00000    0.05852    0.05072 = 
         0.05412   -0.00613    0.02711   -0.00280 
C35   1    0.098083    0.633538    0.332288    11.00000    0.05167    0.05132 = 
         0.05304    0.00007    0.02432    0.00227 
N36   3    0.008112    0.617931    0.297862    11.00000    0.05387    0.05660 = 
         0.05524   -0.00099    0.02557    0.00312 
C37   1   -0.061295    0.644722    0.310723    11.00000    0.05569    0.06106 = 
         0.05409    0.01161    0.02701    0.01314 
C38   1   -0.154376    0.630320    0.278456    11.00000    0.05612    0.07193 = 
         0.06000    0.00786    0.02276    0.00577 
AFIX  43 
H38   2   -0.172958    0.601814    0.246239    11.00000   -1.20000 
AFIX   0 
C39   1   -0.219300    0.657615    0.293500    11.00000    0.05188    0.08925 = 
         0.07052    0.01171    0.02128    0.01273 
AFIX  43 
H39   2   -0.282972    0.648030    0.271537    11.00000   -1.20000 
AFIX   0 
C40   1   -0.191901    0.699006    0.340591    11.00000    0.06241    0.08870 = 
         0.08093    0.00501    0.03040    0.02190 
AFIX  43 
H40   2   -0.237047    0.717649    0.350878    11.00000   -1.20000 
AFIX   0 
C41   1   -0.100676    0.713405    0.372496    11.00000    0.06175    0.07732 = 
         0.07093   -0.00177    0.02706    0.01858 
AFIX  43 
H41   2   -0.083211    0.741861    0.404882    11.00000   -1.20000 
AFIX   0 
C42   1   -0.032323    0.686771    0.358134    11.00000    0.05743    0.06117 = 
         0.05065    0.00476    0.02174    0.01041 
N43   3    0.058830    0.703356    0.392503    11.00000    0.06031    0.05793 = 
         0.06018    0.00123    0.02802    0.01243 
C44   1    0.121979    0.676734    0.379761    11.00000    0.05936    0.04757 = 
         0.05607    0.00274    0.02788    0.00472 
C2    1    0.369156    0.712320    0.470762    11.00000    0.06363    0.05220 = 
         0.07447   -0.02081    0.03081   -0.00442 
AFIX  43 
H2    2    0.423971    0.730399    0.500397    11.00000   -1.20000 
AFIX   0 
SAME C1 SI1 C54 > C59 C51 C53 C52 SI1 C54 > C59 
C1    1    0.280585    0.725257    0.462525    11.00000    0.06305    0.05451 = 
         0.06749   -0.01005    0.03224   -0.00103 
PART 1 41 
SI1   4    0.255153    0.786244    0.498292    41.00000    0.06968    0.05188 = 
         0.07158   -0.01201    0.03546    0.00878 
C51   1    0.214921    0.830117    0.410738    41.00000    0.16558    0.05849 = 
         0.09949   -0.00980    0.06659    0.00860 
AFIX  13 
H51   2    0.205444    0.863594    0.429563    41.00000   -1.20000 
AFIX   0 
C52   1    0.124034    0.816120    0.348099    41.00000    0.18116    0.07636 = 
         0.09987    0.02992    0.03956    0.03167 
AFIX  33 
H52A  2    0.076640    0.812851    0.369054    41.00000   -1.50000 
H52B  2    0.105101    0.842040    0.308527    41.00000   -1.50000 
H52C  2    0.130702    0.784279    0.325598    41.00000   -1.50000 
AFIX   0 
C53   1    0.293527    0.836185    0.384589    41.00000    0.24238    0.09178 = 
         0.16505    0.00888    0.15329   -0.00269 
AFIX  33 
H53A  2    0.350737    0.845328    0.428442    41.00000   -1.50000 
H53B  2    0.303158    0.804695    0.362737    41.00000   -1.50000 
H53C  2    0.277557    0.862457    0.345665    41.00000   -1.50000 
AFIX   0 
C54   1    0.369818    0.808967    0.571029    41.00000    0.09182    0.08323 = 
         0.13568   -0.04772    0.04152    0.00478 
AFIX  13 
H54   2    0.414923    0.804915    0.546459    41.00000   -1.20000 
AFIX   0 
C55   1    0.373152    0.863056    0.591113    41.00000    0.12636    0.09816 = 
         0.14144   -0.07104    0.06775   -0.04169 
AFIX  33 
H55A  2    0.348272    0.882950    0.544050    41.00000   -1.50000 
H55B  2    0.335604    0.868801    0.620790    41.00000   -1.50000 
H55C  2    0.437765    0.872857    0.621660    41.00000   -1.50000 
AFIX   0 
C56   1    0.408747    0.776675    0.644383    41.00000    0.11127    0.13513 = 
         0.08819   -0.06152   -0.00621    0.03873 
AFIX  33 
H56A  2    0.406055    0.741401    0.630204    41.00000   -1.50000 
H56B  2    0.473508    0.786108    0.675150    41.00000   -1.50000 
H56C  2    0.371347    0.782052    0.674279    41.00000   -1.50000 
AFIX   0 
PART 0 11 
C57   1    0.161945    0.781195    0.534700    11.00000    0.09300    0.08433 = 
         0.07966   -0.02083    0.03944   -0.00109 
AFIX  13 
H57   2    0.102724    0.777418    0.488003    11.00000   -1.20000 
AFIX   0 
C58   1    0.149336    0.828900    0.574054    11.00000    0.12331    0.11165 = 
         0.14100   -0.04464    0.07915   -0.00532 
AFIX  33 
H58A  2    0.146347    0.857792    0.541683    11.00000   -1.50000 
H58B  2    0.091480    0.826644    0.581921    11.00000   -1.50000 
H58C  2    0.202133    0.832702    0.623670    11.00000   -1.50000 
AFIX   0 
C59   1    0.166883    0.735361    0.583660    11.00000    0.15414    0.11959 = 
         0.10877    0.00056    0.07318   -0.01899 
AFIX  33 
H59A  2    0.174919    0.705418    0.557500    11.00000   -1.50000 
H59B  2    0.219777    0.738651    0.633329    11.00000   -1.50000 
H59C  2    0.109124    0.732593    0.591581    11.00000   -1.50000 
AFIX   0 
PART 2 -41 
SI1B  4    0.264421    0.784481    0.506956   -41.00000    0.09499    0.05504 = 
         0.10551   -0.02810    0.05989   -0.02001 
C51B  1    0.235962    0.833474    0.426679   -41.00000    0.17551    0.05519 = 
         0.13742   -0.01245    0.06700   -0.01382 
AFIX  13 
H51B  2    0.293305    0.836646    0.416296   -41.00000   -1.20000 
AFIX   0 
C52B  1    0.159360    0.817869    0.352137   -41.00000    0.19658    0.10170 = 
         0.10795    0.01508    0.03994    0.00995 
AFIX  33 
H52D  2    0.172796    0.784525    0.338156   -41.00000   -1.50000 
H52E  2    0.100006    0.817271    0.357785   -41.00000   -1.50000 
H52F  2    0.155384    0.841647    0.311920   -41.00000   -1.50000 
AFIX   0 
C53B  1    0.217195    0.885286    0.450137   -41.00000    0.33332    0.08456 = 
         0.17199   -0.02391    0.01526    0.07295 
AFIX  33 
H53D  2    0.267830    0.894694    0.498729   -41.00000   -1.50000 
H53E  2    0.213533    0.909425    0.410448   -41.00000   -1.50000 
H53F  2    0.158156    0.885050    0.456314   -41.00000   -1.50000 
AFIX   0 
C54B  1    0.376709    0.802719    0.587330   -41.00000    0.09400    0.11228 = 
         0.16692   -0.07310    0.04307   -0.00056 
AFIX  13 
H54B  2    0.357538    0.830590    0.612670   -41.00000   -1.20000 
AFIX   0 
C55B  1    0.450184    0.826685    0.565944   -41.00000    0.10264    0.12259 = 
         0.36213   -0.11588    0.11048   -0.03844 
AFIX  33 
H55D  2    0.420703    0.850866    0.524682   -41.00000   -1.50000 
H55E  2    0.495897    0.843778    0.610727   -41.00000   -1.50000 
H55F  2    0.481551    0.800938    0.548568   -41.00000   -1.50000 
AFIX   0 
C56B  1    0.416762    0.764586    0.651178   -41.00000    0.15341    0.21408 = 
         0.15656   -0.03530   -0.01188    0.06439 
AFIX  33 
H56D  2    0.366412    0.750273    0.662721   -41.00000   -1.50000 
H56E  2    0.447685    0.738020    0.634926   -41.00000   -1.50000 
H56F  2    0.462031    0.780860    0.697085   -41.00000   -1.50000 
AFIX   0 
PART 0 
C3    1    0.869079    0.665865    0.559751    11.00000    0.05227    0.06801 = 
         0.07377   -0.01513    0.02394   -0.00770 
SAME C1 > C59 SI1 C51 > C59 
C4    1    0.881501    0.699282    0.603915    11.00000    0.06328    0.07551 = 
         0.09256   -0.02343    0.03693   -0.01560 
PART 1 51 
SI2   4    0.879087    0.752808    0.662913    51.00000    0.10047    0.07564 = 
         0.12283   -0.05453    0.07090   -0.03341 
C61   1    0.964829    0.746738    0.765137    51.00000    0.10791    0.17785 = 
         0.09902   -0.05769    0.04989   -0.04246 
AFIX  13 
H61   2    0.956324    0.776634    0.792990    51.00000   -1.20000 
AFIX   0 
C62   1    0.949379    0.702702    0.804344    51.00000    0.15047    0.19321 = 
         0.13266    0.00880    0.01517   -0.00921 
AFIX  33 
H62A  2    0.885195    0.702889    0.800498    51.00000   -1.50000 
H62B  2    0.960020    0.672411    0.780270    51.00000   -1.50000 
H62C  2    0.992617    0.703434    0.858416    51.00000   -1.50000 
AFIX   0 
C63   1    1.064189    0.749706    0.768125    51.00000    0.07884    0.33926 = 
         0.19894   -0.03163    0.02506   -0.03255 
AFIX  33 
H63A  2    1.070186    0.779717    0.741146    51.00000   -1.50000 
H63B  2    1.109119    0.751157    0.821639    51.00000   -1.50000 
H63C  2    1.076522    0.720134    0.743493    51.00000   -1.50000 
AFIX   0 
C64   1    0.758784    0.759796    0.657507    51.00000    0.11298    0.12855 = 
         0.13053   -0.04512    0.06598   -0.00422 
AFIX  13 
H64   2    0.721760    0.775363    0.606597    51.00000   -1.20000 
AFIX   0 
C65   1    0.748063    0.793877    0.716536    51.00000    0.14262    0.17688 = 
         0.14807   -0.05735    0.06951    0.02225 
AFIX  33 
H65A  2    0.777922    0.825967    0.716486    51.00000   -1.50000 
H65B  2    0.681746    0.799196    0.704057    51.00000   -1.50000 
H65C  2    0.777570    0.778566    0.767341    51.00000   -1.50000 
AFIX   0 
C66   1    0.712206    0.709602    0.657409    51.00000    0.10681    0.15370 = 
         0.15033   -0.03683    0.07692   -0.02354 
AFIX  33 
H66A  2    0.719252    0.687576    0.619095    51.00000   -1.50000 
H66B  2    0.741691    0.694238    0.708176    51.00000   -1.50000 
H66C  2    0.645866    0.714868    0.644892    51.00000   -1.50000 
AFIX   0 
C67   1    0.919145    0.808052    0.621569    51.00000    0.21164    0.09190 = 
         0.18023   -0.05175    0.13840   -0.02871 
AFIX  13 
H67   2    0.983700    0.801611    0.625544    51.00000   -1.20000 
AFIX   0 
C68   1    0.917491    0.857472    0.660279    51.00000    0.39596    0.06785 = 
         0.27247   -0.04715    0.23233   -0.05459 
AFIX  33 
H68A  2    0.959031    0.855517    0.714722    51.00000   -1.50000 
H68B  2    0.938461    0.884225    0.635998    51.00000   -1.50000 
H68C  2    0.853914    0.864487    0.655037    51.00000   -1.50000 
AFIX   0 
C69   1    0.852461    0.813319    0.535940    51.00000    0.40525    0.18112 = 
         0.19899    0.01118    0.11886    0.03099 
AFIX  33 
H69A  2    0.851750    0.782064    0.509085    51.00000   -1.50000 
H69B  2    0.789474    0.820742    0.531831    51.00000   -1.50000 
H69C  2    0.874021    0.840481    0.512792    51.00000   -1.50000 
AFIX   0 
PART 2 -51 
SI2B  4    0.874931    0.755792    0.656802   -51.00000    0.11580    0.08184 = 
         0.09537   -0.02002    0.06134   -0.01164 
C61B  1    0.834107    0.808887    0.584763   -51.00000    0.19388    0.10700 = 
         0.13802   -0.00510    0.10167    0.00194 
AFIX  13 
H61B  2    0.836129    0.840481    0.613242   -51.00000   -1.20000 
AFIX   0 
C62B  1    0.733742    0.800138    0.527810   -51.00000    0.22049    0.13936 = 
         0.21700   -0.02097   -0.00590    0.07183 
AFIX  33 
H62D  2    0.693410    0.797067    0.555648   -51.00000   -1.50000 
H62E  2    0.712992    0.828338    0.492225   -51.00000   -1.50000 
H62F  2    0.730477    0.769402    0.499044   -51.00000   -1.50000 
AFIX   0 
C63B  1    0.900982    0.814038    0.545311   -51.00000    0.31248    0.12921 = 
         0.19517    0.05812    0.19306    0.05592 
AFIX  33 
H63D  2    0.964242    0.819576    0.583910   -51.00000   -1.50000 
H63E  2    0.899591    0.783457    0.516739   -51.00000   -1.50000 
H63F  2    0.882105    0.842393    0.509921   -51.00000   -1.50000 
AFIX   0 
C64B  1    0.782362    0.741579    0.692756   -51.00000    0.14754    0.08771 = 
         0.10986   -0.04386    0.08483   -0.01657 
AFIX  13 
H64B  2    0.796340    0.709347    0.721566   -51.00000   -1.20000 
AFIX   0 
C65B  1    0.771193    0.783207    0.742634   -51.00000    0.17922    0.10047 = 
         0.12761   -0.04358    0.10040   -0.01722 
AFIX  33 
H65D  2    0.828934    0.786722    0.788712   -51.00000   -1.50000 
H65E  2    0.757626    0.814586    0.713859   -51.00000   -1.50000 
H65F  2    0.719825    0.775118    0.757447   -51.00000   -1.50000 
AFIX   0 
C66B  1    0.688627    0.737513    0.620234   -51.00000    0.15747    0.26486 = 
         0.24630   -0.19093    0.04622    0.01701 
AFIX  33 
H66D  2    0.693548    0.710931    0.586806   -51.00000   -1.50000 
H66E  2    0.637915    0.729798    0.636033   -51.00000   -1.50000 
H66F  2    0.675717    0.769266    0.592446   -51.00000   -1.50000 
AFIX   0 
C67B  1    0.997168    0.766176    0.729318   -51.00000    0.14486    0.16062 = 
         0.15511   -0.07708    0.04463   -0.01237 
AFIX  13 
H67B  2    1.037848    0.760205    0.701101   -51.00000   -1.20000 
AFIX   0 
C68B  1    1.015619    0.819553    0.756816   -51.00000    0.15175    0.21834 = 
         0.24191   -0.15980    0.11226   -0.11697 
AFIX  33 
H68D  2    0.996703    0.841990    0.712573   -51.00000   -1.50000 
H68E  2    0.979917    0.827369    0.787354   -51.00000   -1.50000 
H68F  2    1.082199    0.823902    0.788346   -51.00000   -1.50000 
AFIX   0 
C69B  1    1.021512    0.725139    0.788786   -51.00000    0.18195    0.28492 = 
         0.17391    0.00639   -0.05092   -0.04406 
AFIX  33 
H69D  2    1.005996    0.692696    0.763074   -51.00000   -1.50000 
H69E  2    1.088286    0.726351    0.821376   -51.00000   -1.50000 
H69F  2    0.986004    0.729818    0.820384   -51.00000   -1.50000 
AFIX   0 
PART 0 
C5    1    0.760761    0.512226    0.333115    11.00000    0.05170    0.05864 = 
         0.05579   -0.00103    0.02393    0.00732 
SAME C1 > C59 SI1 C51 > C59 
C6    1    0.731732    0.484864    0.278359    11.00000    0.06558    0.06864 = 
         0.06341   -0.00544    0.02953    0.00838 
PART 1 61 
SI3   4    0.663741    0.452657    0.186483    61.00000    0.08116    0.07016 = 
         0.05540   -0.01751    0.02467    0.00040 
C71   1    0.664952    0.385135    0.211301    61.00000    0.14435    0.08460 = 
         0.10178   -0.01677    0.05612   -0.03465 
AFIX  13 
H71   2    0.635691    0.383183    0.249085    61.00000   -1.20000 
AFIX   0 
C72   1    0.608279    0.351375    0.146267    61.00000    0.30485    0.10759 = 
         0.14000   -0.06265    0.10949   -0.11010 
AFIX  33 
H72A  2    0.545093    0.364778    0.120684    61.00000   -1.50000 
H72B  2    0.637319    0.349321    0.109499    61.00000   -1.50000 
H72C  2    0.605478    0.318019    0.166223    61.00000   -1.50000 
AFIX   0 
C73   1    0.764327    0.366029    0.253352    61.00000    0.18234    0.09878 = 
         0.18300    0.05002    0.07982    0.02457 
AFIX  33 
H73A  2    0.799083    0.388900    0.295227    61.00000   -1.50000 
H73B  2    0.762933    0.332809    0.274276    61.00000   -1.50000 
H73C  2    0.794775    0.364111    0.217552    61.00000   -1.50000 
AFIX   0 
C74   1    0.729089    0.464650    0.125354    61.00000    0.08737    0.09085 = 
         0.05810    0.01009    0.02347    0.00710 
AFIX  13 
H74   2    0.790840    0.450402    0.159459    61.00000   -1.20000 
AFIX   0 
C75   1    0.714462    0.437426    0.054048    61.00000    0.16937    0.16424 = 
         0.10215   -0.03448    0.07948   -0.02216 
AFIX  33 
H75A  2    0.694904    0.403174    0.057765    61.00000   -1.50000 
H75B  2    0.666085    0.454201    0.010496    61.00000   -1.50000 
H75C  2    0.772699    0.436851    0.046600    61.00000   -1.50000 
AFIX   0 
C76   1    0.758721    0.516506    0.118027    61.00000    0.11878    0.09368 = 
         0.13406    0.00349    0.05650   -0.01175 
AFIX  33 
H76A  2    0.768788    0.535195    0.164859    61.00000   -1.50000 
H76B  2    0.816735    0.515533    0.110255    61.00000   -1.50000 
H76C  2    0.710121    0.532883    0.074150    61.00000   -1.50000 
AFIX   0 
C77   1    0.542076    0.479982    0.147307    61.00000    0.07941    0.17085 = 
         0.13245   -0.05960    0.01610    0.01172 
AFIX  13 
H77   2    0.549838    0.516987    0.147039    61.00000   -1.20000 
AFIX   0 
C78   1    0.484679    0.465065    0.065259    61.00000    0.35775    0.37925 = 
         0.15721   -0.07473    0.01646   -0.03577 
AFIX  33 
H78A  2    0.519629    0.472266    0.033904    61.00000   -1.50000 
H78B  2    0.470931    0.429305    0.062994    61.00000   -1.50000 
H78C  2    0.426259    0.483950    0.045679    61.00000   -1.50000 
AFIX   0 
C79   1    0.491555    0.469715    0.198757    61.00000    0.09243    0.26275 = 
         0.17529   -0.08770    0.04874   -0.00546 
AFIX  33 
H79A  2    0.530904    0.479856    0.251285    61.00000   -1.50000 
H79B  2    0.433203    0.488646    0.180476    61.00000   -1.50000 
H79C  2    0.477875    0.434001    0.197792    61.00000   -1.50000 
AFIX   0 
PART 2 -61 
SI3B  4    0.684078    0.445788    0.192621   -61.00000    0.09208    0.05598 = 
         0.06627   -0.00890    0.03999   -0.00997 
C71B  1    0.743181    0.383421    0.215161   -61.00000    0.18261    0.07561 = 
         0.14340   -0.01156    0.04198    0.00481 
AFIX  13 
H71B  2    0.726589    0.369000    0.162955   -61.00000   -1.20000 
AFIX   0 
C72B  1    0.700520    0.346928    0.250292   -61.00000    0.28044    0.14363 = 
         0.21223    0.06116    0.06028   -0.01425 
AFIX  33 
H72D  2    0.632527    0.349348    0.225042   -61.00000   -1.50000 
H72E  2    0.720046    0.313111    0.243986   -61.00000   -1.50000 
H72F  2    0.720908    0.354304    0.304972   -61.00000   -1.50000 
AFIX   0 
C73B  1    0.847642    0.385607    0.246034   -61.00000    0.18329    0.13993 = 
         0.17112   -0.01581    0.05802    0.07113 
AFIX  33 
H73D  2    0.866402    0.410978    0.218082   -61.00000   -1.50000 
H73E  2    0.872746    0.394231    0.300567   -61.00000   -1.50000 
H73F  2    0.871884    0.353038    0.239580   -61.00000   -1.50000 
AFIX   0 
C74B  1    0.712703    0.477153    0.115808   -61.00000    0.12555    0.12315 = 
         0.07247    0.01155    0.03840    0.00234 
AFIX  13 
H74B  2    0.781328    0.474597    0.130452   -61.00000   -1.20000 
AFIX   0 
C75B  1    0.662298    0.454123    0.036417   -61.00000    0.24760    0.10659 = 
         0.07953    0.00667    0.08322    0.01608 
AFIX  33 
H75D  2    0.677017    0.418490    0.038577   -61.00000   -1.50000 
H75E  2    0.594956    0.458418    0.019775   -61.00000   -1.50000 
H75F  2    0.682592    0.470691   -0.000020   -61.00000   -1.50000 
AFIX   0 
C76B  1    0.685805    0.531495    0.106514   -61.00000    0.25020    0.09579 = 
         0.09085    0.02982    0.05415   -0.02799 
AFIX  33 
H76D  2    0.716132    0.548540    0.155864   -61.00000   -1.50000 
H76E  2    0.705717    0.546771    0.068921   -61.00000   -1.50000 
H76F  2    0.618081    0.534499    0.088716   -61.00000   -1.50000 
AFIX   0 
C77B  1    0.554729    0.445481    0.166646   -61.00000    0.09538    0.16114 = 
         0.09309   -0.04920    0.04492   -0.04333 
AFIX  13 
H77B  2    0.545859    0.425356    0.207330   -61.00000   -1.20000 
AFIX   0 
C78B  1    0.502496    0.417843    0.092309   -61.00000    0.14773    0.18924 = 
         0.10568   -0.03961    0.03513   -0.06507 
AFIX  33 
H78D  2    0.531675    0.385277    0.094178   -61.00000   -1.50000 
H78E  2    0.437600    0.413088    0.085188   -61.00000   -1.50000 
H78F  2    0.504424    0.437285    0.049471   -61.00000   -1.50000 
AFIX   0 
C79B  1    0.514324    0.497362    0.169662   -61.00000    0.06504    0.32327 = 
         0.18643   -0.15072   -0.03020    0.07541 
AFIX  33 
H79D  2    0.551165    0.513127    0.219013   -61.00000   -1.50000 
H79E  2    0.516455    0.518090    0.128088   -61.00000   -1.50000 
H79F  2    0.449631    0.493893    0.163804   -61.00000   -1.50000 
AFIX   0 
PART 0 
SAME C2 C1 > C59 SI1 C51 > C59 
C8    1    0.006458    0.575141    0.258129    11.00000    0.05633    0.07307 = 
         0.06961   -0.01279    0.02986   -0.00746 
AFIX  43 
H8    2   -0.048136    0.556449    0.230002    11.00000   -1.20000 
AFIX   0 
C7    1    0.095066    0.562704    0.264391    11.00000    0.05634    0.06799 = 
         0.07502   -0.01079    0.03304   -0.00646 
PART 1 31 
SI4   4    0.130557    0.503940    0.229107    31.00000    0.05751    0.05714 = 
         0.06330   -0.02039    0.03144   -0.00807 
C81   1    0.232921    0.471076    0.306102    31.00000    0.06258    0.04722 = 
         0.11652   -0.01121    0.03798   -0.00857 
AFIX  13 
H81   2    0.290748    0.488090    0.308528    31.00000   -1.20000 
AFIX   0 
C82   1    0.239367    0.416886    0.285160    31.00000    0.12232    0.06658 = 
         0.26292   -0.04300    0.05835    0.00338 
AFIX  33 
H82A  2    0.237761    0.415136    0.233326    31.00000   -1.50000 
H82B  2    0.297798    0.402445    0.321625    31.00000   -1.50000 
H82C  2    0.186694    0.398167    0.287035    31.00000   -1.50000 
AFIX   0 
C83   1    0.235631    0.471671    0.384776    31.00000    0.07090    0.11577 = 
         0.10882    0.04663    0.02304    0.01235 
AFIX  33 
H83A  2    0.231599    0.506168    0.400128    31.00000   -1.50000 
H83B  2    0.182990    0.452480    0.385778    31.00000   -1.50000 
H83C  2    0.294094    0.456758    0.420368    31.00000   -1.50000 
AFIX   0 
C84   1    0.166186    0.524088    0.148081    31.00000    0.14440    0.08884 = 
         0.06968   -0.01987    0.06575   -0.00609 
AFIX  13 
H84   2    0.226936    0.541361    0.176394    31.00000   -1.20000 
AFIX   0 
C85   1    0.191503    0.484588    0.105099    31.00000    0.19370    0.15997 = 
         0.14548   -0.07838    0.04469    0.02110 
AFIX  33 
H85A  2    0.230899    0.459609    0.141114    31.00000   -1.50000 
H85B  2    0.134753    0.468583    0.068738    31.00000   -1.50000 
H85C  2    0.225530    0.499560    0.077141    31.00000   -1.50000 
AFIX   0 
C86   1    0.105349    0.565468    0.100384    31.00000    0.29783    0.12355 = 
         0.06881   -0.00063    0.08072    0.04652 
AFIX  33 
H86A  2    0.092782    0.589389    0.133887    31.00000   -1.50000 
H86B  2    0.137236    0.582454    0.072323    31.00000   -1.50000 
H86C  2    0.046459    0.551477    0.063920    31.00000   -1.50000 
AFIX   0 
C87   1    0.022448    0.463868    0.192537    31.00000    0.07920    0.07082 = 
         0.10358   -0.02677    0.03082   -0.01216 
AFIX  13 
H87   2   -0.029877    0.487596    0.166039    31.00000   -1.20000 
AFIX   0 
C88   1    0.015225    0.425146    0.132318    31.00000    0.20171    0.14774 = 
         0.14250   -0.06914    0.07037   -0.01451 
AFIX  33 
H88A  2    0.029958    0.440674    0.092040    31.00000   -1.50000 
H88B  2    0.059294    0.398022    0.156134    31.00000   -1.50000 
H88C  2   -0.048239    0.411752    0.109915    31.00000   -1.50000 
AFIX   0 
C89   1   -0.000182    0.440410    0.255416    31.00000    0.08471    0.07686 = 
         0.13732   -0.02995    0.05474   -0.02804 
AFIX  33 
H89A  2    0.004685    0.465701    0.293934    31.00000   -1.50000 
H89B  2   -0.063688    0.427056    0.233346    31.00000   -1.50000 
H89C  2    0.043845    0.413327    0.279565    31.00000   -1.50000 
AFIX   0 
PART 2 -31 
SI4B  4    0.117031    0.509227    0.210584   -31.00000    0.05727    0.06364 = 
         0.06228   -0.00361    0.02473    0.00249 
C81B  1    0.180627    0.465839    0.293864   -31.00000    0.12034    0.11179 = 
         0.10043    0.04144    0.04523    0.03467 
AFIX  13 
H81B  2    0.220314    0.490796    0.332019   -31.00000   -1.20000 
AFIX   0 
C82B  1    0.253408    0.432509    0.292211   -31.00000    0.09094    0.21631 = 
         0.18635    0.08591    0.04470    0.07243 
AFIX  33 
H82D  2    0.286307    0.448482    0.264115   -31.00000   -1.50000 
H82E  2    0.297530    0.425398    0.344739   -31.00000   -1.50000 
H82F  2    0.225217    0.401283    0.266672   -31.00000   -1.50000 
AFIX   0 
C83B  1    0.121002    0.449174    0.333960   -31.00000    0.16748    0.10318 = 
         0.11471    0.04729    0.07436    0.02917 
AFIX  33 
H83D  2    0.075740    0.475324    0.330211   -31.00000   -1.50000 
H83E  2    0.087944    0.418582    0.309937   -31.00000   -1.50000 
H83F  2    0.160257    0.442697    0.388004   -31.00000   -1.50000 
AFIX   0 
C84B  1    0.193751    0.529009    0.160902   -31.00000    0.12800    0.10070 = 
         0.07297   -0.01636    0.03878   -0.00936 
AFIX  13 
H84B  2    0.254119    0.535515    0.205396   -31.00000   -1.20000 
AFIX   0 
C85B  1    0.220133    0.488889    0.120508   -31.00000    0.22752    0.18382 = 
         0.24061    0.04832    0.21011    0.06797 
AFIX  33 
H85D  2    0.231846    0.458107    0.150644   -31.00000   -1.50000 
H85E  2    0.169423    0.483365    0.070201   -31.00000   -1.50000 
H85F  2    0.276641    0.498565    0.113865   -31.00000   -1.50000 
AFIX   0 
C86B  1    0.173392    0.578597    0.123034   -31.00000    0.14215    0.10786 = 
         0.09719   -0.00535    0.05708   -0.04475 
AFIX  33 
H86D  2    0.156803    0.602098    0.154840   -31.00000   -1.50000 
H86E  2    0.228579    0.590806    0.116469   -31.00000   -1.50000 
H86F  2    0.121361    0.575607    0.072805   -31.00000   -1.50000 
AFIX   0 
C87B  1   -0.000267    0.482675    0.145615   -31.00000    0.07728    0.06733 = 
         0.09639   -0.01355    0.04723    0.00142 
AFIX  13 
H87B  2   -0.038475    0.482045    0.176759   -31.00000   -1.20000 
AFIX   0 
C88B  1    0.003738    0.428977    0.121150   -31.00000    0.07784    0.06941 = 
         0.12061   -0.03676    0.04545   -0.02763 
AFIX  33 
H88D  2    0.038529    0.408645    0.166398   -31.00000   -1.50000 
H88E  2   -0.059659    0.415866    0.095486   -31.00000   -1.50000 
H88F  2    0.034919    0.427863    0.085822   -31.00000   -1.50000 
AFIX   0 
C89B  1   -0.053585    0.514281    0.076532   -31.00000    0.06966    0.10441 = 
         0.07018   -0.02636    0.01033   -0.00022 
AFIX  33 
H89D  2   -0.055863    0.548760    0.092721   -31.00000   -1.50000 
H89E  2   -0.022512    0.513327    0.041119   -31.00000   -1.50000 
H89F  2   -0.117090    0.501330    0.050782   -31.00000   -1.50000 
AFIX   0 
PART 0 
SAME C91 CL2 CL3 CL1 C91 CL1 CL2 CL3 
PART 1 21 
C91   1    0.390484    0.555697    0.586121    21.00000    0.07164    0.09448 = 
         0.13133    0.05184    0.03495    0.02726 
AFIX  13 
H91   2    0.383236    0.533441    0.625425    21.00000   -1.20000 
AFIX   0 
CL1   5    0.351107    0.615547    0.594574    21.00000    0.11704    0.09539 = 
         0.10906    0.01555    0.05420    0.01970 
CL2   5    0.325035    0.531941    0.495489    21.00000    0.18541    0.12172 = 
         0.09857    0.02786    0.06371    0.01083 
CL3   5    0.506283    0.555839    0.598713    21.00000    0.08505    0.13419 = 
         0.24786    0.06281    0.07526    0.02111 
PART 2 -21 
C91B  1    0.426795    0.559040    0.600788   -21.00000    0.06987    0.10753 = 
         0.08462    0.01903    0.03244    0.01014 
AFIX  13 
H91B  2    0.419963    0.531629    0.633692   -21.00000   -1.20000 
AFIX   0 
CL1B  5    0.318250    0.584057    0.545884   -21.00000    0.09703    0.23959 = 
         0.11966    0.06537    0.04948    0.05410 
CL2B  5    0.502497    0.604060    0.658046   -21.00000    0.15168    0.30165 = 
         0.16687   -0.11945    0.07898   -0.10990 
CL3B  5    0.472438    0.535087    0.538468   -21.00000    0.19701    0.10077 = 
         0.12142    0.00787    0.09358    0.00814 
PART 0 
HKLF 4 
  
  
  
  
REM  mai47 in P2(1)/n 
REM wR2 = 0.305031, GooF = S = 1.08735, Restrained GooF = 1.16361 for all data 
REM R1 = 0.100902 for 8991 Fo > 4sig(Fo) and 0.146637 for all 13855 data 
REM 1150 parameters refined using 5624 restraints 
  
END 
  
WGHT      0.1294     10.2297 
  
REM Highest difference peak  0.799,  deepest hole -0.442,  1-sigma level  0.063 
Q1    1   0.5436  0.5421  0.1378  11.00000  0.05    0.80 
Q2    1   0.2616  0.5419  0.1574  11.00000  0.05    0.62 
Q3    1   0.3990  0.5405  0.5257  11.00000  0.05    0.49 
Q4    1   0.7083  0.3390  0.1814  11.00000  0.05    0.42 
Q5    1   0.6855  0.7760  0.5636  11.00000  0.05    0.40 
Q6    1   0.1721  0.8189  0.4497  11.00000  0.05    0.40 
Q7    1   0.5286  0.5663  0.6757  11.00000  0.05    0.36 
Q8    1   0.4055  0.8383  0.4724  11.00000  0.05    0.36 
Q9    1   0.2468  0.7629  0.6044  11.00000  0.05    0.34 
Q10   1   0.4264  0.6174  0.6169  11.00000  0.05    0.33 
Q11   1   0.3640  0.4926  0.4703  11.00000  0.05    0.33 
Q12   1   0.9780  0.7410  0.8577  11.00000  0.05    0.32 
Q13   1   0.9616  0.7967  0.6549  11.00000  0.05    0.29 
Q14   1   0.6747  0.7523  0.4620  11.00000  0.05    0.26 
Q15   1   0.8218  0.7377  0.7051  11.00000  0.05    0.25 
Q16   1   0.3267  0.7408  0.6577  11.00000  0.05    0.23 
Q17   1   0.1484  0.8686  0.4864  11.00000  0.05    0.23 
Q18   1   0.9737  0.7068  0.7794  11.00000  0.05    0.23 
Q19   1   0.8202  0.8583  0.6164  11.00000  0.05    0.22 
Q20   1   0.0519  0.5701  0.0972  11.00000  0.05    0.22 
; 
_shelx_res_checksum   52057 
  
_shelx_hkl_file 
; 
  -7   4  -6    4.70    0.20 
  -7   5  -7   -0.17    0.09 
  -6   0  -2  110.26    2.87 
  -6   5  -8    0.75    0.13 
  -4  -1   0    0.68    0.09 
  -4   0  -5    0.15    0.12 
  -4   4  -9    1.03    0.13 
  -3   0  -6    0.11    0.10 
  -3   3  -9    0.39    0.12 
  -2   8 -12    0.81    0.11 
  -1  -1  -3   67.61    1.09 
  -1  -1  -2   43.94    0.60 
  -1   5 -11    0.87    0.11 
  -1   7 -12    0.95    0.12 
   0   0  -6    4.51    0.13 
   2   2  -8    0.24    0.08 
   2   2   0   43.46    0.50 
   2   7 -12    3.73    0.13 
   3   2  -6    2.67    0.06 
   4   4  -8    3.28    0.06 
 -11   7   1    1.54    0.13 
 -10   5   0    0.94    0.13 
 -10   5   4    0.70    0.07 
 -10   6  -2    0.27    0.12 
 -10   7  -3    0.18    0.11 
  -9   3   0   -0.08    0.09 
  -9   3   3    4.98    0.13 
  -9   4  -2    0.33    0.11 
  -9   4   5    0.34    0.05 
  -8   2   3    9.81    0.17 
  -8   3   5    4.16    0.07 
  -8   6  -6    0.81    0.10 
  -7   1  -2    0.97    0.11 
  -6   0  -1    0.75    0.10 
  -6   1  -4   15.75    0.35 
  -6   4  -7    0.48    0.12 
  -4  -1  -1   17.56    0.28 
  -4   3  -8    0.28    0.11 
  -4   6 -10    0.76    0.11 
  -3  -1   0   12.93    0.18 
  -3   2  -8    0.09    0.11 
  -3   7 -11    0.26    0.11 
  -2   0  -6   56.03    1.22 
  -2   6 -11    0.42    0.11 
  -1   0  -6    0.14    0.10 
   0   5 -11    0.13    0.09 
   0   7 -12    1.41    0.11 
   0  10 -13    0.27    0.09 
   1   0  -4    0.00    0.06 
   1   0  -3    6.13    0.08 
   1   7 -12    0.25    0.09 
   2   3  -9    4.95    0.12 
   2   4 -10   -0.05    0.08 
   3   3  -8   11.83    0.15 
   3   6 -11    0.42    0.07 
 -11   7   2    0.66    0.11 
 -11   8   0    0.25    0.12 
 -10   5   1    0.30    0.11 
  -9   3   1    0.43    0.09 
  -8   4  -4    2.12    0.14 
  -8   4   6   11.44    0.12 
  -8   7  -6    0.40    0.11 
  -7   1   2   23.01    0.34 
  -7   6  -7    2.74    0.15 
  -6   0   0    0.65    0.09 
  -6   2  -5    0.46    0.09 
  -6   3  -6    4.41    0.17 
  -5   0  -3    3.83    0.15 
  -5   1  -5    1.98    0.11 
  -5   3  -7    0.56    0.11 
  -5   6  -9    3.26    0.16 
  -4   1  -6    0.10    0.08 
  -4   2  -7    0.25    0.10 
  -3  -1  -2   15.33    0.26 
  -3  -1  -1    0.98    0.09 
  -3   0  -5    1.83    0.13 
  -2  -1  -3   23.92    0.33 
  -2  -1  -2    2.37    0.11 
  -2  -1  -1  232.49    9.75 
  -2   2  -8    0.67    0.11 
  -2   3  -9   -0.09    0.10 
  -2   9 -12    1.29    0.11 
  -1   8 -12   -0.03    0.09 
   4   6 -10    0.06    0.05 
 -10   5   3    2.52    0.11 
 -10   6  -1    0.36    0.11 
 -10   7  -2    0.30    0.11 
  -9   4  -1    0.12    0.10 
  -8   2   0    0.20    0.09 
  -8   2   2   17.59    0.30 
  -7   3  -4    0.30    0.11 
  -4   0  -4    2.80    0.14 
  -4   5  -9    0.12    0.11 
  -4   7 -10    0.68    0.11 
  -3   4  -9    1.68    0.12 
  -2   7 -11    3.93    0.16 
  -1   1  -7    4.52    0.15 
   0   0  -5   -0.20    0.08 
   0   1  -7    2.17    0.11 
   0   4 -10    0.37    0.09 
   0   8 -12    0.67    0.11 
   1   3  -9   71.50    1.52 
   1   4 -10    5.78    0.14 
   2   6 -11    1.80    0.10 
   2   8 -12    1.41    0.09 
   3   2  -2   51.33    0.47 
   3   4  -9    6.91    0.12 
   3   5 -10    0.81    0.07 
   4   5  -9    1.74    0.05 
 -11   8   1    2.06    0.12 
 -11   8   2    1.46    0.12 
 -10   6   0    3.76    0.17 
  -9   4   0    1.14    0.12 
  -9   4   4    0.81    0.07 
  -8   6  -5    0.45    0.11 
  -7   4  -5    0.79    0.10 
  -7   7  -7    0.28    0.09 
  -6   2  -4    1.16    0.11 
  -6   2   5    0.46    0.04 
  -6   5  -7    5.56    0.17 
  -5   1   4   16.88    0.14 
  -5   7  -9    0.39    0.11 
  -3   3  -8    7.82    0.20 
  -3   9 -11    0.46    0.10 
  -2   0  -5   -0.19    0.10 
  -1   0  -5    0.40    0.10 
  -1   1   3   70.33    0.66 
  -1   9 -12    0.62    0.10 
   0   1   2   63.39    0.61 
   0   3  -9    0.31    0.08 
   0   6 -11    2.49    0.12 
   1   6 -11    7.27    0.18 
   1   8 -12    3.04    0.12 
 -10   7  -1   -0.09    0.10 
 -10   8  -2    0.50    0.11 
  -7   2  -2    0.06    0.09 
  -7   2   4    2.03    0.06 
  -7   6  -6    5.29    0.19 
  -7   8  -7    0.54    0.11 
  -6   1  -2   52.91    1.16 
  -6   4  -6    3.10    0.13 
  -5   0   1   24.19    0.31 
  -5   2  -5    2.80    0.13 
  -5   3  -6    4.51    0.16 
  -5   4  -7    7.30    0.20 
  -5   8  -9    0.03    0.09 
  -4   0  -3    0.16    0.10 
  -4   1  -5    9.85    0.20 
  -4   2  -6    0.17    0.10 
  -4   3  -7    2.99    0.13 
  -4   6  -9    0.82    0.11 
  -4   8 -10    1.01    0.10 
  -3   0  -4    0.07    0.10 
  -2   4  -9    0.68    0.10 
  -2   8 -11    0.00    0.09 
  -1   5 -10    1.49    0.11 
  -1   7 -11    0.24    0.10 
  -1  10 -12    0.22    0.10 
   1   1  -6    9.51    0.15 
   2   2  -7    0.08    0.06 
   3   7 -11    0.59    0.08 
 -11   9   1    0.14    0.10 
 -10   6   1    1.48    0.12 
 -10   6   2    0.52    0.10 
  -9   4   1    6.75    0.17 
  -9   4   3    0.82    0.08 
  -9   5  -1    0.14    0.11 
  -8   3   4    5.07    0.11 
  -8   7  -5    0.51    0.11 
  -7   3  -3    3.72    0.15 
  -7   4  -4    0.09    0.10 
  -7   5  -5    2.27    0.15 
  -6   1   3   17.19    0.21 
  -6   6  -7    2.80    0.15 
  -6   8  -8    0.46    0.11 
  -5   0   0    0.07    0.08 
  -5   6  -8    3.33    0.15 
  -3   5  -9    0.33    0.10 
  -2   3  -8    6.81    0.17 
   0   0  -4  145.53    3.29 
   0   5 -10    0.52    0.11 
   1   9 -12    1.54    0.11 
   2   5 -10   11.53    0.21 
   2   9 -12    1.65    0.10 
 -11   9   2    0.38    0.10 
 -10   7   0    0.17    0.10 
 -10   8  -1    0.72    0.11 
 -10   9  -2    0.27    0.10 
  -8   4  -2    4.83    0.17 
  -8   5  -3    0.44    0.11 
  -8   6  -4    0.35    0.11 
  -7   2  -1    7.33    0.17 
  -7   7  -6    1.06    0.12 
  -7   9  -7    0.71    0.11 
  -6   5  -6    0.28    0.10 
  -6   9  -8    0.92    0.12 
  -5   1  -3    0.25    0.10 
  -5   5  -7    0.83    0.11 
  -5   9  -9   -0.03    0.09 
  -4   0  -2    2.21    0.12 
  -4   0   2  224.87    8.03 
  -4   5  -8    2.99    0.14 
  -4   7  -9   10.06    0.26 
  -3   4  -8    1.05    0.11 
  -2   0  -4    1.46    0.11 
  -2   2  -7    4.92    0.14 
  -2   9 -11    0.52    0.10 
  -1   0  -4    0.22    0.09 
  -1   1  -6    8.68    0.18 
  -1   8 -11    1.54    0.13 
  -1  11 -12    1.33    0.11 
   0   1  -6    7.36    0.15 
   0   7 -11    5.98    0.17 
   0  10 -12    0.24    0.10 
   1   5 -10    1.66    0.10 
   1   7 -11    0.34    0.10 
   2   1  -4    0.15    0.04 
   2   3  -8    3.28    0.10 
   2   4  -9    4.35    0.11 
   2   7 -11    1.88    0.10 
 -11  10   1    1.49    0.12 
  -9   5   5   13.79    0.20 
  -8   3   1    0.23    0.08 
  -8   3   2    0.23    0.09 
  -8   8  -5    2.77    0.14 
  -7   2   3    8.04    0.14 
  -7   3  -2    4.81    0.17 
  -7   6  -5    1.73    0.14 
  -6   3  -4   38.44    0.88 
  -6   4  -5    4.96    0.17 
  -6   7  -7    0.67    0.12 
  -5   2  -4    0.52    0.11 
  -4   1  -4    0.63    0.09 
  -3   0  -3    1.84    0.10 
  -3   3  -7    7.14    0.18 
  -2   5  -9    1.23    0.11 
  -1   2  -7   10.78    0.22 
  -1   6 -10    3.74    0.14 
   0   4  -9    0.63    0.09 
   1   1   1   18.12    0.16 
   1   4  -9   21.92    0.37 
   1  10 -12    0.13    0.10 
   3   3  -7    4.63    0.08 
   3   6 -10    4.44    0.11 
 -10   9  -1    4.21    0.17 
  -9   5   1    2.92    0.14 
  -8   7  -4    0.08    0.11 
  -8   9  -5    0.72    0.12 
  -7   2   2   20.90    0.32 
  -7   4  -3    1.44    0.12 
  -7   8  -6    3.51    0.16 
  -6   2  -2    0.52    0.11 
  -5   1  -2   -0.07    0.09 
  -5   3  -5    0.13    0.10 
  -5  10  -9    0.40    0.10 
  -4   0  -1    0.43    0.09 
  -4   0   1    0.51    0.08 
  -4   2  -5    0.20    0.10 
  -4   3  -6    0.56    0.10 
  -4   6  -8    0.55    0.11 
  -4   8  -9    0.13    0.10 
  -3   0   2    0.21    0.04 
   0   0  -3    0.04    0.07 
   0   2  -7    0.45    0.09 
   0   8 -11    0.13    0.08 
   0  11 -12   -0.06    0.08 
   1   3  -8   16.97    0.27 
   3   2  -1    0.02    0.04 
   3   8 -11    2.82    0.10 
   4   7 -10    4.74    0.10 
   5   4  -4   27.19    0.24 
 -10   7   2    2.30    0.12 
 -10   7   3    0.86    0.10 
 -10   7   4    2.02    0.10 
  -9   5   2    0.03    0.09 
  -8   5  -2    7.99    0.21 
  -6   8  -7    0.70    0.12 
  -5   8  -8    3.11    0.15 
  -4   0   0   28.77    0.38 
  -3   0  -2   -0.04    0.09 
  -3   5  -8    0.73    0.11 
  -3   7  -9    1.69    0.12 
  -2   0  -3    0.16    0.08 
  -2   1  -5    1.95    0.10 
  -2   4  -8    0.13    0.09 
  -2  11 -11    0.57    0.10 
   0   6 -10    1.80    0.10 
   0  12 -12    0.50    0.11 
   1   1  -5  213.50    8.46 
   1   6 -10    2.96    0.12 
   1  11 -12    0.25    0.10 
   2   6 -10    3.78    0.12 
   2   8 -11    4.72    0.13 
   3   5  -9    0.16    0.07 
 -10   8   1    3.62    0.15 
  -9   6   0    6.64    0.19 
  -9   7  -1    0.52    0.13 
  -9   8  -2    0.09    0.11 
  -8   8  -4    0.42    0.11 
  -8  10  -5    0.45    0.11 
  -7   3  -1    0.74    0.10 
  -7   7  -5    0.11    0.11 
  -6   4  -4    2.94    0.14 
  -6   5  -5    0.55    0.11 
  -5   2  -3   12.51    0.26 
  -5   5  -6    6.93    0.19 
  -4   1  -3   22.17    0.36 
  -4   5  -7    0.57    0.10 
  -2   2  -6    0.22    0.10 
  -2   3  -7    0.37    0.10 
  -2   6  -9    0.17    0.10 
  -1   0  -3   37.89    0.50 
  -1   1  -5    0.49    0.10 
  -1   7 -10    0.10    0.10 
   0   9 -11    3.12    0.14 
   1  12 -12    0.32    0.09 
  -8   6  -2    0.17    0.10 
  -7   4  -2    8.27    0.19 
  -7   5  -3    0.33    0.10 
  -7   6  -4    0.51    0.11 
  -6   2  -1   39.14    0.76 
  -6   7  -6    4.59    0.17 
  -5   4  -5    3.56    0.14 
  -4   4  -6   -0.11    0.09 
  -4   7  -8    2.01    0.13 
  -4  10  -9    0.75    0.11 
  -3   0  -1    0.67    0.09 
  -3   3  -6    0.00    0.09 
  -3   4  -7    0.41    0.08 
  -3  11 -10    2.03    0.12 
  -2   0  -2    2.93    0.11 
  -1   4  -8    0.07    0.08 
   0   0  -2    5.98    0.08 
   0   1  -5    2.77    0.10 
   0   5  -9    2.05    0.11 
 -10  -7  -2    0.41    0.11 
 -10  -6  -2    0.00    0.10 
 -10  -5  -2   -0.29    0.11 
 -10  -4  -2    0.25    0.12 
 -10  -3  -2    0.01    0.09 
  -9 -12  -2    0.13    0.11 
  -9 -10  -1    0.16    0.12 
  -9   0  -1    1.13    0.10 
  -8 -14  -2    0.38    0.13 
  -8 -10   0    5.24    0.20 
  -8   0   0   51.85    1.06 
  -7 -14  -1    7.15    0.25 
  -7  -8   1   16.22    0.38 
  -6 -15  -1    2.27    0.16 
  -6 -13   0    1.58    0.14 
  -6 -10   1    9.94    0.26 
  -5 -11   1    0.09    0.11 
  -4 -11   1   -0.15    0.10 
  -3 -10   1   11.87    0.25 
  -2 -17  -2    3.11    0.14 
  -2  -9   1    1.67    0.11 
  -1 -20  -5    0.52    0.10 
  -1 -19  -4    0.03    0.11 
   0 -17  -3    1.29    0.11 
   0 -13  -1    9.49    0.19 
   1 -16  -3    0.07    0.07 
   1 -14  -2    5.66    0.13 
   1 -11  -1   60.11    0.99 
   3  -1  -2   40.58    0.40 
  -9 -11  -2    1.36    0.13 
  -9  -9  -1    0.05    0.12 
  -9  -1  -1    2.90    0.13 
  -8 -12  -1    0.62    0.10 
  -7 -15  -2    1.89    0.15 
  -7 -11   0    3.42    0.16 
  -6 -16  -2    0.41    0.12 
  -6  -9   1   -0.15    0.10 
  -5 -10   1   10.54    0.25 
  -4 -18  -3    0.00    0.11 
  -4 -10   1    2.36    0.14 
  -4   1   1    5.84    0.10 
  -3 -19  -4    0.99    0.13 
  -3 -18  -3    1.90    0.16 
  -3 -17  -2    0.80    0.12 
  -3 -13   0    2.90    0.14 
  -2 -20  -5    0.06    0.10 
  -2 -19  -4    0.40    0.13 
  -2 -18  -3    5.86    0.19 
  -2 -15  -1    1.89    0.11 
  -2  -8   1    3.78    0.13 
  -2  -1   1   53.17    0.60 
  -1 -16  -2    1.23    0.12 
   0  -9   0    0.24    0.08 
 -10  -7  -3   -0.11    0.12 
 -10  -6  -3    3.75    0.17 
 -10  -5  -3   -0.06    0.13 
 -10  -4  -3    1.13    0.15 
 -10  -3  -3    0.23    0.13 
 -10  -2  -3    1.27    0.11 
  -9  -2  -1    0.24    0.10 
  -9   1  -2    2.24    0.11 
  -8 -13  -2    5.06    0.20 
  -8 -11  -1   -0.01    0.12 
  -8  -8   0    4.61    0.19 
  -8  -1   0    1.29    0.11 
  -8   2  -1    0.48    0.07 
  -7 -13  -1    1.23    0.14 
  -7  -6   1    1.53    0.12 
  -6 -14  -1    4.31    0.20 
  -6 -12   0    1.09    0.13 
  -5 -16  -2    0.38    0.13 
  -4 -15  -1    0.48    0.12 
  -4 -13   0    2.18    0.14 
  -3  -9   1    0.13    0.11 
  -2 -12   0    2.51    0.12 
  -1 -11   0   12.57    0.23 
   0 -18  -4    6.86    0.19 
   0 -15  -2    2.69    0.11 
  -9  -6  -1    0.58    0.14 
  -9  -5  -1    0.41    0.13 
  -9  -4  -1    0.10    0.10 
  -9  -3  -1    2.19    0.14 
  -8  -7   0    0.48    0.14 
  -7 -10   0    0.03    0.13 
  -6 -16  -3    0.18    0.13 
  -6 -15  -2    0.95    0.16 
  -5 -17  -3   -0.14    0.12 
  -5  -9   1    0.37    0.11 
  -4 -16  -2    0.40    0.13 
  -2  -7   1   16.89    0.31 
   0   4  -1  111.72    1.33 
  -8 -27   6    0.30    0.07 
  -8 -24   8    0.03    0.10 
  -8 -21   9    0.25    0.13 
  -7 -23   9    0.01    0.13 
  -7 -18  10    2.09    0.17 
  -7 -17  10    0.12    0.13 
  -7 -16  10    0.99    0.14 
  -7 -11   9    0.65    0.10 
  -6 -28   7    0.56    0.11 
  -6 -20  10    2.90    0.23 
  -6 -14  10   20.25    0.55 
  -6 -13  10    4.31    0.19 
  -5 -30   6    0.54    0.11 
  -5 -13  10    1.12    0.16 
  -4 -29   7   -0.16    0.10 
  -4 -25   9    0.33    0.14 
  -3 -29   7   -0.29    0.11 
  -3 -27   8    0.03    0.13 
  -3 -25   9   -0.25    0.14 
  -3 -21  10    0.37    0.13 
  -3 -20  10    6.23    0.29 
  -3 -14  10    0.15    0.13 
  -2 -30   6    0.03    0.13 
  -2 -24   9    0.19    0.16 
  -2 -17  10    3.16    0.21 
  -2 -10   9  127.86    4.25 
  -1 -32   4    0.34    0.13 
  -1 -28   7   -0.14    0.12 
  -1 -26   8    0.32    0.13 
  -1 -12   9    0.19    0.14 
   0 -29   6    0.52    0.15 
   0 -27   7    0.11    0.14 
   0 -24   8   -0.32    0.16 
   0 -18   9    0.15    0.16 
   0 -17   9   -0.04    0.14 
   0 -16   9    3.99    0.23 
   0 -15   9    0.33    0.17 
   0 -10   8   25.54    0.58 
   1 -25   7    0.46    0.17 
   1 -22   8    0.98    0.15 
   1 -21   8    1.27    0.20 
   1 -13   8    6.15    0.23 
   2 -11   7    2.77    0.13 
   4 -31   0    0.14    0.09 
   4 -30   1   -0.01    0.10 
   4 -29   2    0.46    0.12 
   4 -26   4    0.99    0.15 
   4 -23   5    1.08    0.18 
   4 -11   5    0.91    0.12 
   5 -27   2    0.04    0.11 
   5 -25   3    0.13    0.13 
   5 -22   4   -0.09    0.15 
   5 -12   4    1.36    0.12 
   6 -24   2    0.25    0.14 
   6 -14   3    0.41    0.13 
   7 -24   0    0.08    0.11 
  -8 -20   9    0.20    0.13 
  -7 -29   5   -0.04    0.06 
  -7 -28   6   -0.13    0.08 
  -7 -27   7    0.32    0.09 
  -7 -25   8    0.27    0.13 
  -6 -30   5   -0.29    0.09 
  -6 -29   6    0.36    0.10 
  -6 -26   8    0.38    0.14 
  -6 -19  10    0.97    0.17 
  -6 -18  10   10.42    0.38 
  -6 -16  10   10.21    0.34 
  -6 -15  10    0.37    0.14 
  -5 -14  10    0.54    0.14 
  -4 -31   5    0.57    0.13 
  -4 -30   6   -0.10    0.11 
  -4 -27   8    0.75    0.13 
  -4 -20  10   -0.17    0.16 
  -3 -32   4    0.17    0.11 
  -3 -30   6    0.01    0.13 
  -3 -24   9   -0.08    0.14 
  -3 -19  10    0.16    0.17 
  -3 -18  10    1.23    0.19 
  -3 -17  10   -0.50    0.15 
  -3 -16  10    3.72    0.22 
  -3 -15  10    0.28    0.15 
  -2 -32   4    0.09    0.12 
  -2 -31   5    0.00    0.15 
  -2 -26   8    0.08    0.14 
  -2 -23   9   -0.09    0.16 
  -2 -11   9   17.40    0.43 
  -1 -25   8    0.09    0.16 
  -1 -21   9    0.07    0.18 
  -1 -13   9    0.90    0.16 
   0 -30   5    0.41    0.16 
   1 -29   5    0.06    0.13 
   1 -27   6    0.61    0.15 
   1 -20   8   -0.03    0.16 
   2 -22   7    0.03    0.17 
   2 -12   7    1.33    0.15 
   3 -22   6    0.06    0.17 
   4 -22   5    0.45    0.18 
   4 -12   5    2.99    0.15 
   5 -30  -1   -0.03    0.07 
   5 -29   0    0.03    0.10 
   5 -28   1    0.41    0.13 
   5 -21   4    0.10    0.15 
   5 -13   4    0.48    0.14 
   6 -28  -1    0.03    0.08 
   6 -27   0    0.21    0.10 
   6 -23   2    0.55    0.16 
   6 -18   3    0.34    0.15 
   6 -17   3    1.59    0.16 
   6 -16   3    0.08    0.14 
   6 -15   3    1.43    0.13 
  -8 -25   7    0.28    0.11 
  -8 -23   8    0.15    0.12 
  -8 -19   9    1.18    0.12 
  -8 -18   9    0.26    0.13 
  -8 -17   9    1.64    0.15 
  -8 -16   9    0.25    0.12 
  -8 -15   9   -0.04    0.11 
  -7 -22   9   -0.11    0.12 
  -7 -12   9    0.32    0.11 
  -6 -23   9    0.81    0.15 
  -5 -17  10    0.23    0.16 
  -5 -16  10    3.33    0.21 
  -5 -15  10    1.50    0.16 
  -4 -24   9   -0.22    0.14 
  -4 -18  10    0.45    0.17 
  -4 -17  10    0.85    0.17 
  -3 -31   5    0.13    0.13 
  -3 -23   9    0.36    0.17 
  -2 -28   7    0.11    0.13 
  -2 -22   9    0.15    0.17 
  -2 -12   9    0.81    0.13 
  -1 -29   6   -0.40    0.13 
  -1 -27   7   -0.14    0.13 
  -1 -20   9    2.89    0.22 
  -1 -19   9    0.56    0.17 
  -1 -15   9    0.92    0.17 
  -1 -14   9    0.06    0.15 
   0 -32   3    0.24    0.14 
   0 -31   4    0.07    0.15 
   0 -28   6    0.82    0.15 
   0 -26   7    0.21    0.16 
   0 -23   8    2.46    0.18 
   0 -11   8   15.99    0.41 
   1 -32   2    0.24    0.13 
   1 -30   4   -0.04    0.13 
   1 -24   7    1.20    0.19 
   1 -19   8    3.13    0.19 
   1 -18   8    0.66    0.17 
   1 -17   8    0.92    0.18 
   1 -16   8    0.35    0.16 
   1 -15   8    0.80    0.16 
   2 -29   4    0.87    0.13 
   2 -27   5    0.84    0.15 
   2 -25   6    0.45    0.17 
   2 -21   7    0.33    0.17 
   2 -20   7    0.62    0.17 
   2 -13   7    0.43    0.13 
   3 -31   1    1.50    0.15 
   3 -21   6    1.66    0.20 
   4 -27   3    0.79    0.14 
   4 -21   5    0.31    0.18 
   4 -13   5    0.01    0.11 
   5 -26   2    0.15    0.14 
   5 -24   3   -0.13    0.13 
   5 -20   4    0.38    0.16 
   6 -25   1   -0.15    0.13 
   7 -25  -1    0.19    0.11 
   7 -23   0   -0.14    0.11 
   7 -20   1    4.73    0.20 
   7 -19   1   -0.26    0.13 
  -8 -27   5    0.09    0.08 
  -8 -26   6    0.44    0.10 
  -8 -22   8   -0.04    0.11 
  -7 -26   7    0.20    0.12 
  -7 -24   8   -0.19    0.13 
  -7 -21   9    0.45    0.14 
  -6 -27   7    0.02    0.12 
  -6 -25   8    0.06    0.14 
  -5 -31   4   -0.18    0.09 
  -4 -28   7    0.24    0.12 
  -4 -26   8    1.09    0.15 
  -4 -23   9   -0.24    0.15 
  -3 -28   7    0.08    0.12 
  -3 -11   9    5.40    0.19 
  -2 -29   6    0.56    0.14 
  -2 -25   8    0.56    0.17 
  -2 -21   9    1.08    0.18 
  -2 -13   9    1.50    0.14 
  -1 -32   3    0.17    0.15 
  -1 -30   5    0.12    0.15 
  -1 -24   8    1.96    0.21 
  -1 -18   9    2.43    0.17 
  -1 -17   9   -0.03    0.14 
  -1 -16   9    7.62    0.29 
   0 -25   7   -0.18    0.16 
   0 -22   8    0.04    0.15 
   0 -21   8    0.61    0.19 
   0 -12   8    1.14    0.14 
   1 -31   3    0.14    0.15 
   1 -23   7    3.50    0.23 
   2 -31   2    0.40    0.15 
   2 -30   3    0.24    0.12 
   2 -24   6    1.23    0.19 
   2 -19   7    0.12    0.16 
   2 -18   7    2.49    0.20 
   2 -17   7    1.27    0.18 
   2 -16   7    0.89    0.16 
   2 -15   7    3.77    0.21 
   2 -14   7   25.06    0.61 
   3 -24   5    0.02    0.16 
   3 -20   6    0.42    0.17 
   3 -19   6   -0.08    0.16 
   4 -31  -1   -0.03    0.10 
   4 -28   2    0.07    0.11 
   4 -24   4   -0.08    0.15 
   4 -20   5    0.22    0.18 
   4 -14   5    0.34    0.13 
   5 -23   3    0.02    0.16 
   5 -19   4    1.15    0.17 
   5 -17   4    1.12    0.16 
   5 -16   4    0.84    0.15 
   5 -15   4    0.91    0.15 
   6 -22   2    0.03    0.13 
   7 -18   1    0.63    0.14 
   7 -17   1    1.76    0.15 
   7 -16   1    5.05    0.20 
  -8 -24   7   -0.02    0.11 
  -7 -29   4   -0.04    0.06 
  -7 -20   9    0.59    0.14 
  -7 -19   9    0.91    0.17 
  -7 -14   9    0.55    0.13 
  -6 -30   4    0.08    0.10 
  -6 -28   6    0.69    0.12 
  -6 -22   9    0.42    0.15 
  -6 -12   9    0.72    0.11 
  -5 -11   9    3.21    0.15 
  -4 -29   6    0.17    0.11 
  -4 -22   9    0.46    0.18 
  -4 -11   9   17.15    0.41 
  -3 -29   6   -0.05    0.11 
  -3 -22   9    1.87    0.16 
  -3 -21   9    0.53    0.17 
  -3 -12   9    0.56    0.12 
  -2 -32   3    0.07    0.15 
  -2 -30   5   -0.29    0.13 
  -2 -20   9    0.37    0.17 
  -2 -19   9    3.16    0.23 
  -2 -14   9    2.29    0.17 
  -1 -31   4    0.51    0.16 
  -1 -28   6    0.37    0.14 
  -1 -26   7    0.36    0.16 
  -1 -23   8    1.02    0.18 
   0 -33   1    0.09    0.10 
   0 -29   5    0.55    0.14 
   0 -27   6   -0.02    0.14 
   0 -20   8    1.12    0.19 
   0 -13   8    0.23    0.14 
   1 -22   7    0.53    0.17 
   1 -11   7    0.50    0.12 
   2 -28   4    2.27    0.17 
   2 -26   5    1.65    0.18 
   2 -23   6    0.21    0.18 
   3 -18   6    1.01    0.18 
   3 -17   6    0.26    0.16 
   3 -16   6   11.35    0.39 
   4 -30   0    1.35    0.12 
   4 -29   1    0.83    0.12 
   4 -18   5    4.67    0.26 
   4 -16   5    4.78    0.23 
   4 -15   5    1.21    0.16 
   5 -30  -2    0.01    0.08 
   5 -27   1    0.18    0.12 
   5 -25   2    0.08    0.15 
   6 -28  -2   -0.01    0.08 
   6 -27  -1    0.38    0.11 
   6 -26   0    0.75    0.12 
   6 -24   1    2.04    0.17 
   6 -21   2    2.95    0.20 
   7 -24  -1    0.06    0.11 
   7 -22   0    0.94    0.14 
  -7 -28   5   -0.04    0.09 
  -7 -27   6   -0.05    0.09 
  -7 -23   8   -0.08    0.12 
  -7 -18   9    2.37    0.18 
  -7 -17   9    0.42    0.16 
  -7 -15   9    0.24    0.11 
  -6 -29   5    0.52    0.09 
  -6 -24   8    0.00    0.15 
  -6 -21   9    3.14    0.22 
  -6 -20   9    5.12    0.27 
  -6 -13   9    9.04    0.27 
  -5 -12   9   -0.20    0.10 
  -4 -31   4    0.16    0.13 
  -4 -27   7    1.15    0.15 
  -4 -25   8   -0.24    0.14 
  -4 -21   9    0.40    0.18 
  -4 -12   9    0.49    0.12 
  -3 -32   3    0.17    0.12 
  -3 -31   4    0.12    0.14 
  -3 -30   5    0.02    0.13 
  -3 -27   7    0.18    0.14 
  -3 -20   9    1.61    0.20 
  -3 -13   9    6.66    0.23 
  -2 -31   4   -0.21    0.14 
  -2 -24   8    2.13    0.18 
  -2 -18   9    0.18    0.16 
  -2 -17   9    0.13    0.17 
  -2 -16   9    2.87    0.21 
  -2 -15   9    0.28    0.11 
  -1 -22   8    0.75    0.18 
  -1 -11   8    9.10    0.25 
   0 -32   2   -0.33    0.13 
   0 -31   3    0.04    0.16 
   0 -30   4    0.15    0.15 
   0 -24   7    0.25    0.18 
   0 -19   8    2.52    0.22 
   0 -18   8    0.34    0.16 
   0 -17   8    1.17    0.18 
   0 -16   8    0.78    0.18 
   0 -15   8    3.40    0.22 
   0 -14   8   10.74    0.31 
   1 -25   6    0.66    0.18 
   1 -21   7    0.22    0.17 
   1 -12   7    0.51    0.13 
   2 -11   6    3.71    0.17 
   3 -31   0    0.62    0.15 
   3 -23   5   -0.23    0.16 
   4 -23   4    0.29    0.18 
   5 -28   0    0.25    0.11 
   5 -22   3    0.64    0.17 
   6 -20   2    1.23    0.17 
   6 -13   2   -0.16    0.08 
  -8 -25   6   -0.01    0.10 
  -8 -23   7    0.22    0.12 
  -8 -20   8    0.22    0.13 
  -7 -25   7    0.18    0.12 
  -7 -22   8    0.08    0.15 
  -6 -26   7    0.54    0.13 
  -6 -19   9    0.77    0.17 
  -6 -14   9    0.70    0.13 
  -5 -31   3    0.40    0.12 
  -4 -24   8    0.25    0.16 
  -4 -20   9    0.42    0.17 
  -3 -24   8    1.09    0.18 
  -3 -19   9    2.15    0.20 
  -3 -18   9    0.92    0.18 
  -3 -16   9    1.02    0.16 
  -3 -15   9   18.93    0.53 
  -3 -14   9    1.10    0.14 
  -2 -28   6    0.02    0.13 
  -2 -26   7    1.56    0.18 
  -2 -23   8    0.84    0.18 
  -1 -29   5    0.14    0.14 
  -1 -27   6    0.16    0.15 
  -1 -25   7    0.30    0.18 
  -1 -21   8    0.68    0.20 
  -1 -12   8    4.70    0.19 
   0 -28   5    0.33    0.15 
   0 -26   6    1.61    0.19 
   0 -23   7    0.04    0.16 
   1 -32   1    0.34    0.14 
   1 -31   2   -0.20    0.14 
   1 -20   7   -0.08    0.15 
   1 -13   7    6.72    0.23 
   2 -31   1    0.23    0.15 
   2 -30   2    0.40    0.12 
   2 -29   3    0.49    0.14 
   2 -27   4    0.22    0.15 
   2 -25   5    0.46    0.18 
   2 -22   6   -0.03    0.13 
   2 -21   6    0.68    0.18 
   2 -12   6    8.27    0.24 
   3 -25   4   -0.31    0.15 
   3 -22   5   -0.16    0.15 
   4 -31  -2    0.03    0.09 
   4 -27   2    1.65    0.17 
   4 -25   3   -0.10    0.15 
   4 -22   4    0.84    0.19 
   5 -26   1    0.28    0.15 
   5 -21   3    1.46    0.18 
   6 -25   0    0.07    0.14 
   6 -23   1   -0.03    0.12 
   6 -19   2    1.18    0.16 
   6 -18   2    0.32    0.16 
   6 -17   2   -0.11    0.13 
   6 -16   2    0.28    0.14 
   6 -15   2    0.64    0.14 
   7 -23  -1    0.00    0.12 
   7 -20   0    0.94    0.15 
  -8 -27   4    0.16    0.08 
  -8 -26   5    0.10    0.09 
  -8 -19   8    0.58    0.12 
  -8 -18   8    1.45    0.15 
  -7 -29   3    0.30    0.07 
  -7 -26   6   -0.02    0.11 
  -6 -30   3   -0.04    0.09 
  -6 -27   6   -0.19    0.12 
  -6 -23   8    0.09    0.15 
  -6 -18   9    1.20    0.17 
  -6 -16   9   24.46    0.64 
  -6 -15   9   11.40    0.34 
  -5 -17   9    4.32    0.23 
  -5 -16   9    2.23    0.18 
  -5 -15   9   18.68    0.52 
  -5 -14   9    5.11    0.21 
  -4 -28   6    0.57    0.13 
  -4 -26   7    0.21    0.15 
  -4 -19   9    0.04    0.15 
  -4 -18   9   -0.12    0.15 
  -3 -28   6    0.19    0.14 
  -3 -26   7    0.53    0.16 
  -3 -23   8    4.32    0.25 
  -2 -29   5    0.53    0.14 
  -2 -22   8    1.12    0.19 
  -1 -32   2   -0.24    0.14 
  -1 -31   3    0.83    0.17 
  -1 -30   4    0.12    0.14 
  -1 -24   7    0.23    0.18 
  -1 -20   8    2.94    0.24 
  -1 -19   8    0.65    0.19 
  -1 -14   8   11.01    0.35 
   0 -22   7    0.05    0.18 
   1 -24   6    0.07    0.15 
   1 -19   7    2.44    0.18 
   1 -18   7    4.72    0.26 
   1 -17   7    0.41    0.17 
   1 -16   7    0.93    0.17 
   1 -15   7    4.18    0.21 
   1 -14   7    3.60    0.16 
   2 -20   6    1.23    0.20 
   2 -13   6    0.11    0.13 
   4 -30  -1    0.63    0.11 
   4 -21   4    0.13    0.18 
   4 -12   4    1.14    0.12 
   5 -30  -3    0.03    0.06 
   5 -20   3    1.04    0.18 
   5 -13   3    1.33    0.12 
   6 -26  -1    0.30    0.14 
   7 -19   0    0.99    0.16 
  -8 -22   7    0.39    0.14 
  -8 -17   8    1.05    0.12 
  -7 -27   5    0.54    0.13 
  -7 -24   7    0.24    0.12 
  -7 -21   8   -0.06    0.13 
  -7 -12   8    1.01    0.11 
  -6 -29   4    0.12    0.10 
  -6 -25   7    0.22    0.14 
  -6 -22   8    0.09    0.15 
  -4 -31   3    0.76    0.14 
  -4 -29   5    0.05    0.11 
  -4 -23   8    0.50    0.18 
  -3 -32   2    0.71    0.14 
  -3 -29   5    0.96    0.14 
  -3 -22   8    2.02    0.21 
  -2 -32   2    0.23    0.15 
  -2 -31   3    0.08    0.15 
  -2 -30   4    0.30    0.14 
  -2 -27   6   -0.20    0.14 
  -2 -25   7    0.19    0.15 
  -2 -21   8   -0.05    0.15 
  -2 -12   8    3.58    0.16 
  -1 -33   0   -0.11    0.09 
  -1 -28   5   -0.07    0.14 
  -1 -26   6   -0.26    0.16 
  -1 -18   8    3.30    0.21 
  -1 -16   8    2.93    0.21 
  -1 -15   8    1.05    0.17 
   0 -32   1    0.50    0.16 
   0 -29   4    0.22    0.14 
   0 -27   5   -0.06    0.15 
   0 -25   6   -0.34    0.16 
   0 -21   7    1.33    0.19 
   1 -28   4   -0.05    0.14 
   1 -26   5    0.22    0.17 
   1 -23   6    0.86    0.18 
   2 -28   3    3.70    0.21 
   2 -26   4    4.20    0.28 
   2 -24   5    0.12    0.18 
   2 -19   6    1.06    0.19 
   2 -18   6    4.59    0.25 
   2 -15   6    0.48    0.14 
   2 -14   6    8.80    0.26 
   3 -31  -1    0.33    0.15 
   3 -24   4    0.35    0.18 
   3 -20   5    0.81    0.19 
   4 -31  -3    0.65    0.11 
   4 -29   0    0.16    0.11 
   4 -26   2    0.00    0.15 
   4 -24   3    0.29    0.17 
   4 -20   4    0.31    0.18 
   4 -13   4    1.46    0.13 
   5 -29  -2   -0.13    0.10 
   5 -28  -1    0.11    0.12 
   5 -27   0    0.02    0.12 
   5 -23   2    0.23    0.16 
   5 -19   3    0.46    0.16 
   5 -18   3    0.74    0.16 
   5 -17   3   -0.02    0.14 
   6 -28  -3    0.63    0.10 
   6 -27  -2    0.66    0.12 
   6 -24   0   -0.08    0.14 
   7 -24  -2    0.08    0.12 
   7 -22  -1    0.52    0.14 
   7 -18   0    2.40    0.17 
   7 -17   0    0.40    0.13 
  -8 -24   6    0.07    0.10 
  -7 -28   4    0.15    0.08 
  -7 -20   8    0.46    0.14 
  -7 -13   8    0.30    0.11 
  -6 -21   8    1.69    0.22 
  -5 -31   2    0.25    0.11 
  -4 -22   8    0.21    0.18 
  -3 -31   3    0.00    0.13 
  -3 -30   4    0.09    0.12 
  -3 -27   6   -0.05    0.14 
  -3 -25   7   -0.05    0.15 
  -2 -24   7    0.59    0.19 
  -2 -20   8    0.52    0.17 
  -2 -19   8   -0.36    0.15 
  -2 -13   8    1.80    0.14 
  -1 -23   7    0.51    0.18 
   0 -31   2   -0.27    0.14 
   0 -30   3    0.16    0.14 
   0 -24   6    0.38    0.19 
   0 -20   7    2.07    0.20 
   0 -12   7    0.31    0.12 
   1 -32   0    0.18    0.14 
   1 -29   3    0.14    0.14 
   1 -25   5    0.17    0.18 
   1 -22   6   -0.02    0.17 
   2 -31   0   -0.33    0.15 
   2 -29   2   -0.08    0.12 
   2 -23   5    0.06    0.18 
   2 -17   6    0.22    0.12 
   2 -16   6    1.32    0.15 
   3 -23   4    0.16    0.18 
   3 -19   5    1.14    0.20 
   3 -18   5    1.97    0.19 
   4 -18   4    0.52    0.17 
   4 -16   4    4.71    0.22 
   4 -15   4    0.02    0.13 
   4 -14   4    0.15    0.12 
   5 -30  -4    0.31    0.08 
   5 -25   1    0.01    0.14 
  -8 -27   3   -0.03    0.07 
  -8 -25   5    0.04    0.11 
  -8 -21   7    0.38    0.12 
  -7 -29   2   -0.05    0.07 
  -7 -25   6   -0.03    0.11 
  -7 -19   8   -0.04    0.13 
  -7 -18   8    0.69    0.17 
  -7 -17   8    0.03    0.14 
  -7 -14   8    7.46    0.22 
  -6 -30   2   -0.01    0.09 
  -6 -26   6   -0.09    0.12 
  -6 -24   7    0.15    0.15 
  -6 -20   8    6.92    0.31 
  -4 -21   8    0.24    0.16 
  -3 -32   1    0.00    0.12 
  -3 -24   7    1.40    0.19 
  -3 -12   8    1.04    0.13 
  -2 -32   1    0.01    0.15 
  -2 -28   5   -0.04    0.14 
  -2 -26   6    0.14    0.17 
  -2 -18   8   -0.20    0.16 
  -2 -16   8    0.12    0.15 
  -2 -15   8    2.33    0.17 
  -2 -14   8    0.92    0.14 
  -1 -32   1    0.16    0.15 
  -1 -30   3    0.11    0.14 
  -1 -25   6    0.08    0.18 
  -1 -22   7    2.86    0.23 
   0 -26   5    0.59    0.18 
   0 -19   7    0.47    0.17 
   0 -18   7    1.77    0.20 
   0 -15   7    2.30    0.19 
   0 -14   7    2.09    0.16 
   0 -13   7    3.04    0.14 
   1 -31   1    0.72    0.17 
   1 -30   2    0.37    0.14 
   1 -27   4   -0.17    0.15 
   1 -21   6    0.09    0.17 
   2 -30   1   -0.12    0.11 
   2 -25   4    0.46    0.18 
   2 -22   5    0.57    0.19 
   4 -30  -2    0.20    0.11 
   4 -27   1    0.47    0.16 
   4 -25   2    0.43    0.18 
   5 -26   0    0.04    0.15 
   6 -28  -4    0.24    0.09 
   6 -25  -1    0.32    0.15 
   6 -23   0    3.64    0.22 
   6 -19   1    0.59    0.17 
   7 -23  -2    2.03    0.16 
   7 -21  -1    0.21    0.12 
  -8 -26   4    0.12    0.10 
  -8 -23   6    2.13    0.15 
  -8 -20   7    0.49    0.14 
  -7 -26   5   -0.19    0.12 
  -7 -22   7    0.09    0.15 
  -7 -16   8    4.90    0.20 
  -6 -27   5   -0.04    0.13 
  -6 -19   8   13.03    0.43 
  -6 -13   8    1.37    0.12 
  -5 -31   1    0.24    0.12 
  -5 -12   8   -0.03    0.09 
  -4 -31   2   -0.01    0.12 
  -4 -28   5    0.38    0.13 
  -4 -26   6    0.27    0.16 
  -4 -20   8    0.02    0.16 
  -4 -12   8    5.72    0.19 
  -3 -28   5    0.08    0.14 
  -3 -26   6    1.23    0.18 
  -3 -19   8    1.25    0.18 
  -3 -14   8    2.42    0.16 
  -3 -13   8    1.87    0.15 
  -2 -29   4   -0.03    0.13 
  -1 -31   2    0.43    0.17 
  -1 -27   5    0.89    0.18 
  -1 -21   7    0.27    0.17 
   0 -32   0    0.32    0.16 
   0 -29   3    0.16    0.14 
   0 -17   7    1.09    0.16 
   0 -16   7    0.69    0.13 
   1 -32  -1    0.15    0.13 
   1 -24   5   -0.07    0.17 
   1 -20   6    0.22    0.17 
   1 -12   6    1.13    0.12 
   2 -27   3    0.39    0.17 
   2 -21   5   -0.02    0.17 
   3 -31  -2    0.02    0.12 
   3 -25   3    1.35    0.20 
   3 -22   4    0.17    0.18 
   4 -29  -1    0.24    0.12 
   4 -28   0    0.10    0.13 
   5 -29  -3   -0.06    0.10 
   5 -27  -1   -0.03    0.13 
   5 -24   1   -0.20    0.14 
   5 -21   2    0.43    0.17 
   6 -27  -3    0.12    0.11 
   6 -26  -2    0.09    0.14 
   6 -18   1    1.54    0.17 
   6 -14   1    4.58    0.19 
   7 -20  -1    0.16    0.14 
  -8 -19   7   -0.01    0.12 
  -8 -18   7   -0.06    0.12 
  -7 -28   3    0.07    0.09 
  -7 -27   4   -0.08    0.11 
  -7 -24   6    1.26    0.16 
  -7 -21   7    0.31    0.16 
  -6 -29   3    0.11    0.09 
  -6 -25   6    1.53    0.17 
  -6 -18   8    8.44    0.29 
  -6 -17   8    1.00    0.15 
  -6 -16   8   42.81    1.37 
  -6 -15   8    8.73    0.27 
  -6 -14   8    0.33    0.12 
  -5 -18   8    0.06    0.16 
  -5 -14   8    1.02    0.15 
  -5 -13   8    0.41    0.12 
  -4 -23   7    1.80    0.19 
  -4 -19   8    0.48    0.17 
  -4 -13   8    3.58    0.17 
  -3 -31   2    0.15    0.14 
  -3 -30   3   -0.04    0.12 
  -3 -29   4    0.61    0.14 
  -3 -23   7    0.01    0.16 
  -3 -17   8    5.26    0.24 
  -3 -16   8   -0.07    0.13 
  -3 -15   8    1.74    0.16 
  -2 -31   2    0.24    0.16 
  -2 -30   3    0.18    0.14 
  -2 -27   5    0.17    0.16 
  -2 -25   6    0.05    0.18 
  -2 -22   7    2.09    0.22 
  -1 -32   0   -0.44    0.15 
  -1 -28   4    0.49    0.16 
  -1 -24   6    1.44    0.21 
  -1 -19   7    0.26    0.17 
  -1 -12   7    3.49    0.16 
   0 -31   1    0.38    0.16 
   0 -30   2   -0.09    0.13 
   0 -22   6   -0.01    0.18 
   1 -29   2    0.61    0.16 
   1 -26   4   -0.01    0.16 
   1 -14   6    0.36    0.13 
   1 -13   6    0.52    0.12 
   2 -31  -1    0.04    0.16 
   2 -28   2    1.17    0.17 
   2 -24   4    0.14    0.18 
   3 -24   3    0.22    0.18 
   3 -21   4    0.31    0.17 
   4 -24   2    2.34    0.22 
   5 -28  -2    0.29    0.12 
   5 -23   1    0.25    0.19 
   5 -20   2    4.15    0.23 
   5 -19   2    0.44    0.17 
   6 -24  -1    0.08    0.15 
   6 -17   1    0.73    0.13 
   6 -16   1    0.58    0.13 
   6 -15   1    2.06    0.14 
   7 -24  -3    0.07    0.12 
   7 -22  -2    0.40    0.13 
   7 -19  -1    0.01    0.13 
  -8 -27   2    0.34    0.08 
  -8 -24   5   -0.05    0.12 
  -8 -22   6    1.58    0.14 
  -8 -17   7    0.16    0.12 
  -8 -16   7    1.41    0.14 
  -6 -30   1    0.12    0.09 
  -6 -22   7    1.11    0.18 
  -5 -17   8    0.61    0.16 
  -5 -15   8    4.64    0.21 
  -4 -27   5    0.20    0.14 
  -4 -25   6    0.73    0.18 
  -3 -32   0   -0.11    0.11 
  -3 -27   5    0.75    0.17 
  -3 -25   6   -0.21    0.16 
  -3 -22   7    0.85    0.20 
  -2 -32   0    0.06    0.14 
  -2 -21   7    2.58    0.23 
  -1 -29   3    0.75    0.16 
  -1 -26   5    0.73    0.19 
  -1 -23   6    0.27    0.18 
  -1 -18   7    0.77    0.18 
  -1 -17   7    6.17    0.27 
  -1 -16   7    2.00    0.18 
  -1 -15   7    1.90    0.18 
  -1 -14   7    2.05    0.16 
  -1 -13   7    4.28    0.16 
   0 -32  -1    0.19    0.17 
   0 -27   4    0.30    0.15 
   0 -21   6    0.12    0.18 
   1 -31   0    0.34    0.15 
   1 -30   1    0.16    0.13 
   1 -23   5    0.30    0.14 
   1 -17   6    2.93    0.18 
   1 -16   6    2.33    0.18 
   1 -15   6    7.60    0.23 
   2 -30   0    0.73    0.13 
   2 -29   1    0.20    0.13 
   2 -26   3    0.22    0.18 
   2 -19   5    3.98    0.24 
   2 -18   5    6.43    0.27 
   2 -13   5    2.67    0.16 
   3 -31  -3    0.21    0.14 
   3 -20   4    2.91    0.23 
   4 -30  -3   -0.08    0.09 
   4 -20   3    0.64    0.19 
   4 -19   3    0.38    0.18 
   5 -25   0    0.30    0.16 
   5 -18   2    0.54    0.15 
   5 -14   2    1.29    0.15 
   6 -28  -5    0.04    0.09 
   6 -21   0    0.00    0.16 
   7 -18  -1    0.95    0.14 
  -8 -26   3    0.62    0.11 
  -8 -25   4    0.43    0.12 
  -8 -21   6   -0.10    0.13 
  -7 -25   5    0.59    0.13 
  -7 -23   6   -0.05    0.13 
  -7 -20   7    3.20    0.20 
  -6 -26   5    0.20    0.14 
  -6 -24   6    0.16    0.15 
  -6 -21   7    0.94    0.18 
  -4 -31   1    0.11    0.13 
  -4 -28   4    0.34    0.17 
  -4 -22   7    0.25    0.18 
  -3 -28   4    0.34    0.15 
  -3 -21   7    3.50    0.24 
  -2 -31   1    0.12    0.16 
  -2 -28   4    0.03    0.15 
  -2 -26   5    0.25    0.18 
  -2 -24   6    0.30    0.14 
  -2 -19   7    1.34    0.20 
  -1 -31   1   -0.04    0.15 
  -1 -30   2   -0.22    0.13 
   0 -24   5    0.91    0.21 
   0 -20   6    0.98    0.20 
   1 -32  -2    0.17    0.13 
   1 -27   3   -0.23    0.15 
   1 -25   4   -0.35    0.15 
   1 -22   5   -0.25    0.17 
   2 -27   2    1.30    0.18 
   2 -23   4   -0.08    0.13 
   2 -17   5    2.48    0.19 
   2 -16   5   15.33    0.45 
   2 -15   5    1.56    0.15 
   2 -14   5   13.03    0.37 
   3 -23   3    0.26    0.19 
   4 -29  -2    1.27    0.13 
   4 -18   3    0.03    0.15 
   4 -17   3    0.37    0.16 
   4 -14   3    1.96    0.16 
   4 -13   3    2.57    0.14 
   5 -29  -4    0.60    0.10 
   5 -26  -1    0.07    0.15 
   5 -22   1    0.04    0.16 
   5 -16   2    0.19    0.14 
   5 -15   2   12.36    0.34 
   6 -27  -4   -0.03    0.11 
   6 -26  -3   -0.02    0.13 
   6 -25  -2    0.79    0.15 
   6 -23  -1    1.06    0.18 
   6 -20   0    0.30    0.17 
   7 -23  -3    2.55    0.17 
   7 -21  -2    0.04    0.14 
  -8 -27   1    0.09    0.08 
  -8 -23   5    1.46    0.15 
  -7 -28   2   -0.03    0.08 
  -7 -27   3    0.10    0.12 
  -7 -26   4    0.83    0.13 
  -7 -19   7    1.69    0.17 
  -7 -18   7   -0.10    0.15 
  -7 -13   7    0.68    0.11 
  -6 -30   0   -0.09    0.08 
  -6 -29   2   -0.10    0.09 
  -6 -27   4    0.24    0.12 
  -6 -20   7    0.71    0.19 
  -4 -30   2    0.14    0.12 
  -4 -29   3    0.41    0.13 
  -4 -26   5    0.98    0.21 
  -4 -24   6    0.01    0.17 
  -4 -21   7    1.48    0.20 
  -3 -32  -1   -0.06    0.11 
  -3 -31   1    0.56    0.14 
  -3 -30   2    0.09    0.13 
  -3 -29   3    0.18    0.14 
  -3 -26   5   -0.18    0.15 
  -3 -24   6    1.81    0.21 
  -3 -20   7   -0.01    0.15 
  -2 -32  -1    0.04    0.13 
  -2 -30   2    0.21    0.14 
  -2 -29   3   -0.17    0.13 
  -2 -23   6    0.49    0.18 
  -2 -18   7    1.15    0.18 
  -2 -17   7    1.01    0.17 
  -2 -14   7    0.17    0.11 
  -1 -32  -1   -0.14    0.14 
  -1 -22   6    0.27    0.15 
   0 -31   0    0.05    0.16 
   0 -30   1    0.39    0.15 
   0 -29   2    0.19    0.15 
   0 -26   4    0.06    0.18 
   0 -23   5    1.00    0.19 
   0 -19   6    0.41    0.18 
   0 -18   6    3.69    0.24 
   1 -31  -1    0.18    0.15 
   1 -28   2    0.04    0.15 
   1 -24   4   -0.02    0.17 
   1 -21   5    4.12    0.25 
   2 -31  -2   -0.07    0.14 
   2 -25   3   -0.04    0.17 
   2 -22   4    0.14    0.18 
   3 -31  -4    0.34    0.15 
   3 -22   3   -0.10    0.16 
   4 -30  -4    0.51    0.12 
   4 -22   2    0.84    0.20 
   4 -15   3    2.13    0.15 
   5 -28  -3    0.04    0.11 
   5 -27  -2    0.47    0.13 
   5 -24   0    0.51    0.17 
   5 -21   1   -0.08    0.17 
   6 -19   0    1.27    0.17 
   7 -24  -4    0.37    0.13 
   7 -20  -2    0.47    0.14 
  -8 -24   4    0.98    0.14 
  -8 -20   6   -0.14    0.11 
  -7 -24   5    0.75    0.16 
  -7 -22   6    2.55    0.18 
  -7 -17   7    0.17    0.12 
  -7 -16   7    0.61    0.14 
  -7 -14   7    0.09    0.11 
  -6 -25   5    0.43    0.16 
  -6 -23   6    0.28    0.16 
  -6 -19   7    2.28    0.19 
  -4 -31   0    0.36    0.14 
  -4 -20   7    0.18    0.17 
  -3 -23   6    2.11    0.22 
  -3 -19   7    0.41    0.17 
  -2 -27   4    0.89    0.18 
  -2 -25   5    1.66    0.21 
  -2 -22   6    0.66    0.18 
  -2 -16   7    0.16    0.14 
  -2 -15   7    1.16    0.14 
  -1 -31   0    0.13    0.16 
  -1 -28   3   -0.17    0.15 
  -1 -24   5    0.77    0.21 
  -1 -21   6    0.28    0.17 
   0 -32  -2   -0.07    0.14 
   0 -27   3    0.10    0.17 
   0 -17   6    2.61    0.21 
   0 -16   6   10.85    0.36 
   0 -15   6   13.24    0.39 
   0 -14   6    2.10    0.16 
   0 -13   6   34.21    0.88 
   1 -32  -3   -0.03    0.12 
   1 -30   0   -0.18    0.13 
   1 -29   1    0.14    0.15 
   1 -26   3   -0.25    0.17 
   1 -20   5    0.27    0.17 
   2 -30  -1    0.15    0.12 
   2 -29   0   -0.18    0.12 
   2 -28   1   -0.14    0.14 
   2 -21   4    1.16    0.19 
   4 -26   0    4.62    0.26 
   4 -24   1    1.85    0.21 
   5 -29  -5    0.73    0.11 
   5 -20   1   -0.02    0.16 
   6 -24  -2    0.77    0.17 
   6 -22  -1    2.77    0.22 
   6 -18   0    0.43    0.15 
   7 -22  -3    0.48    0.13 
  -8 -27   0    0.09    0.07 
  -8 -26   2    0.10    0.10 
  -8 -25   3    1.21    0.13 
  -8 -22   5    0.27    0.14 
  -8 -19   6    0.22    0.12 
  -7 -28   1    0.28    0.10 
  -7 -21   6    1.09    0.18 
  -6 -26   4    1.53    0.18 
  -6 -22   6    0.24    0.19 
  -6 -18   7   13.43    0.42 
  -6 -13   7    3.89    0.17 
  -5 -19   7    1.86    0.20 
  -4 -27   4   -0.13    0.14 
  -4 -23   6    0.45    0.17 
  -4 -19   7    0.28    0.16 
  -4 -18   7    0.27    0.17 
  -3 -31   0    0.37    0.15 
  -3 -27   4    0.39    0.17 
  -3 -18   7    0.29    0.13 
  -3 -17   7    6.78    0.26 
  -3 -16   7    5.89    0.22 
  -3 -15   7    0.27    0.14 
  -3 -14   7    0.31    0.13 
  -2 -32  -2   -0.40    0.12 
  -2 -31   0    0.60    0.17 
  -2 -28   3    0.10    0.15 
  -1 -32  -2    0.30    0.15 
  -1 -30   1    0.09    0.14 
  -1 -29   2   -0.02    0.14 
  -1 -26   4    1.47    0.21 
  -1 -20   6    8.66    0.33 
   0 -32  -3    0.06    0.15 
   0 -25   4    0.40    0.15 
   0 -22   5    0.88    0.20 
   1 -32  -4    0.25    0.13 
   1 -23   4   -0.08    0.16 
   1 -19   5    0.42    0.18 
   2 -26   2    0.03    0.17 
   2 -20   4    1.29    0.19 
   3 -24   2    0.42    0.19 
   3 -21   3    0.29    0.19 
   4 -30  -5    0.16    0.10 
   4 -27  -1    5.69    0.26 
   4 -20   2    7.09    0.31 
   5 -25  -1    1.54    0.18 
   6 -27  -5   -0.13    0.11 
   6 -14   0   11.11    0.29 
   7 -19  -2    6.55    0.24 
  -8 -17   6    0.28    0.13 
  -7 -27   2    0.40    0.13 
  -7 -26   3    0.22    0.13 
  -7 -23   5   -0.26    0.15 
  -7 -20   6    0.50    0.17 
  -6 -28   2    0.06    0.12 
  -6 -27   3   -0.13    0.13 
  -6 -24   5    3.09    0.21 
  -6 -17   7    5.51    0.23 
  -6 -16   7    6.79    0.24 
  -6 -14   7    1.54    0.13 
  -5 -18   7    0.19    0.16 
  -5 -17   7    2.09    0.18 
  -5 -16   7    1.41    0.16 
  -5 -14   7    0.57    0.14 
  -4 -31  -1    0.19    0.13 
  -4 -30   1    0.69    0.12 
  -4 -29   2    1.26    0.14 
  -4 -28   3    2.84    0.19 
  -4 -25   5    0.51    0.18 
  -4 -22   6    0.86    0.20 
  -4 -13   7   -0.01    0.10 
  -3 -30   1    0.26    0.13 
  -3 -29   2   -0.06    0.13 
  -3 -28   3   -0.23    0.14 
  -3 -22   6    2.32    0.23 
  -2 -32  -3   -0.17    0.12 
  -2 -30   1    0.10    0.14 
  -2 -29   2    0.02    0.14 
  -2 -26   4   -0.06    0.15 
  -2 -21   6   -0.05    0.17 
  -1 -32  -3    0.04    0.15 
  -1 -27   3    0.51    0.18 
  -1 -23   5    2.01    0.23 
  -1 -19   6    0.38    0.15 
  -1 -18   6    2.72    0.22 
   0 -31  -1    0.33    0.17 
   0 -30   0    0.98    0.16 
   0 -29   1   -0.04    0.14 
   0 -28   2    0.46    0.17 
   0 -24   4    1.43    0.22 
   0 -21   5    0.38    0.19 
   1 -31  -2    0.04    0.15 
   1 -27   2    0.18    0.17 
   1 -25   3    2.57    0.22 
   1 -22   4   -0.07    0.16 
   1 -17   5    7.65    0.28 
   1 -16   5    1.75    0.17 
   1 -15   5   17.66    0.48 
   1 -14   5    7.24    0.23 
   1 -13   5   10.32    0.27 
   2 -27   1   -0.01    0.16 
   2 -23   3    0.42    0.19 
   2 -19   4    0.08    0.16 
   3 -31  -6    0.03    0.12 
   4 -25   0    3.92    0.25 
   4 -23   1    1.59    0.21 
   5 -29  -6    0.28    0.09 
   5 -28  -4    0.40    0.12 
   5 -26  -2    0.69    0.15 
   5 -22   0    0.57    0.19 
   5 -18   1    3.51    0.23 
   6 -26  -4    1.46    0.14 
   6 -23  -2    1.05    0.19 
   6 -21  -1    0.45    0.16 
   7 -23  -4   -0.18    0.12 
   7 -21  -3    0.25    0.14 
   7 -18  -2    0.47    0.14 
  -8 -26   1    0.17    0.09 
  -8 -23   4   -0.05    0.12 
  -8 -21   5    0.05    0.12 
  -8 -16   6    0.52    0.13 
  -7 -28   0    0.06    0.09 
  -6 -29   0   -0.08    0.09 
  -6 -21   6    1.15    0.18 
  -5 -15   7    0.01    0.12 
  -4 -31  -2    0.03    0.14 
  -4 -26   4    1.96    0.20 
  -3 -31  -1    1.17    0.16 
  -3 -26   4    0.19    0.17 
  -3 -24   5    0.06    0.16 
  -3 -21   6   15.46    0.52 
  -2 -31  -1   -0.10    0.17 
  -2 -20   6    0.04    0.16 
  -1 -31  -1    0.20    0.18 
  -1 -25   4    0.34    0.20 
  -1 -22   5    0.82    0.21 
  -1 -16   6    3.35    0.20 
  -1 -15   6   -0.06    0.13 
  -1 -14   6    0.57    0.13 
  -1 -13   6    0.84    0.12 
   0 -32  -4    0.11    0.12 
   0 -26   3    0.51    0.19 
   0 -20   5    1.28    0.18 
   1 -30  -1    0.23    0.14 
   1 -29   0   -0.19    0.14 
   1 -28   1    0.77    0.17 
   2 -30  -2   -0.03    0.11 
   2 -29  -1    0.37    0.14 
   2 -25   2   -0.03    0.17 
   2 -22   3    0.50    0.18 
   2 -18   4    0.20    0.15 
   2 -17   4    3.97    0.20 
   4 -30  -6   -0.03    0.08 
   4 -29  -4    0.11    0.12 
   4 -18   2    3.25    0.21 
   5 -29  -7   -0.18    0.08 
   5 -17   1    1.50    0.16 
   5 -16   1    4.18    0.21 
   5 -14   1    3.50    0.17 
   6 -27  -6    0.09    0.11 
   6 -20  -1    1.56    0.19 
  -8 -25   2    0.37    0.12 
  -8 -24   3    0.19    0.13 
  -8 -20   5    0.07    0.14 
  -7 -24   4    0.48    0.14 
  -7 -22   5    0.19    0.14 
  -7 -19   6    0.65    0.16 
  -6 -25   4    0.57    0.16 
  -6 -23   5    1.39    0.18 
  -6 -20   6    0.00    0.15 
  -4 -30   0    1.44    0.14 
  -4 -21   6    0.94    0.18 
  -3 -20   6    0.17    0.17 
  -2 -27   3    0.05    0.17 
  -2 -25   4    0.76    0.20 
  -2 -23   5    0.33    0.15 
  -2 -19   6    1.38    0.15 
  -2 -18   6    1.84    0.19 
  -1 -32  -4    0.23    0.12 
  -1 -30   0   -0.03    0.13 
  -1 -29   1    0.80    0.16 
  -1 -21   5    1.21    0.19 
   0 -32  -5    0.01    0.10 
   0 -31  -2   -0.13    0.16 
   0 -27   2    0.43    0.18 
   0 -23   4    0.65    0.20 
   0 -19   5   19.40    0.62 
   1 -31  -3    0.85    0.17 
   1 -26   2   -0.01    0.17 
   1 -24   3    0.30    0.19 
   2 -26   1    0.31    0.22 
   2 -15   4   -0.09    0.12 
   2 -14   4    6.56    0.22 
   3 -30  -4    0.27    0.13 
   4 -30  -7   -0.12    0.09 
   4 -28  -3    2.62    0.20 
   4 -27  -2    3.73    0.25 
   4 -24   0    1.06    0.20 
   4 -22   1    1.28    0.21 
   4 -17   2    7.52    0.26 
   4 -16   2    0.30    0.13 
   4 -15   2    0.11    0.14 
   4 -14   2    2.23    0.16 
   5 -28  -5    0.01    0.12 
   5 -25  -2    0.24    0.18 
   5 -21   0    0.47    0.17 
   6 -24  -3   -0.02    0.14 
   6 -22  -2    0.40    0.19 
   6 -19  -1    4.69    0.24 
   7 -22  -4    0.28    0.13 
  -8 -26   0   -0.02    0.09 
  -8 -22   4    0.25    0.15 
  -7 -28  -1   -0.04    0.07 
  -7 -27   1    0.96    0.12 
  -7 -26   2    0.37    0.13 
  -7 -25   3    3.21    0.20 
  -7 -18   6    1.40    0.15 
  -7 -17   6    0.36    0.14 
  -6 -29  -1    0.20    0.10 
  -6 -28   1    0.28    0.11 
  -6 -27   2    0.54    0.16 
  -6 -26   3   -0.01    0.13 
  -6 -19   6    3.22    0.21 
  -4 -28   2    6.53    0.26 
  -4 -27   3    0.41    0.16 
  -4 -23   5    0.66    0.18 
  -4 -20   6    0.50    0.18 
  -3 -31  -2   -0.11    0.13 
  -3 -30   0    3.04    0.18 
  -3 -29   1    0.31    0.14 
  -3 -28   2    0.39    0.15 
  -3 -27   3    0.62    0.17 
  -3 -25   4    1.82    0.21 
  -3 -23   5    1.63    0.20 
  -3 -19   6   -0.21    0.15 
  -2 -30   0    0.57    0.15 
  -2 -29   1    0.34    0.15 
  -2 -28   2    1.21    0.18 
  -2 -22   5    0.92    0.19 
  -2 -16   6    9.99    0.31 
  -1 -31  -2    0.29    0.18 
  -1 -26   3    0.70    0.20 
  -1 -24   4    1.45    0.17 
   0 -30  -1    0.45    0.15 
   0 -29   0   -0.41    0.14 
   0 -28   1    0.03    0.16 
   0 -25   3    1.38    0.20 
   0 -18   5    0.31    0.17 
   0 -17   5    4.85    0.24 
   1 -27   1    1.34    0.20 
   1 -23   3    0.09    0.18 
   1 -20   4   -0.19    0.16 
   2 -30  -3   -0.16    0.11 
   2 -24   2    0.13    0.19 
   2 -21   3    5.91    0.29 
   4 -21   1    2.70    0.23 
   5 -27  -4   -0.04    0.14 
   5 -26  -3    0.25    0.14 
   5 -23  -1    0.29    0.17 
   5 -20   0    0.52    0.16 
   6 -27  -7    0.03    0.09 
   6 -25  -4    0.51    0.14 
   6 -18  -1   -0.17    0.13 
   7 -19  -3    0.23    0.13 
  -8 -19   5    0.07    0.12 
  -7 -28  -2    0.08    0.07 
  -7 -23   4   -0.03    0.15 
  -7 -21   5    0.43    0.15 
  -7 -16   6    0.49    0.12 
  -7 -15   6    1.28    0.14 
  -7 -14   6    0.04    0.11 
  -7 -13   6    2.01    0.11 
  -6 -29  -2   -0.39    0.09 
  -6 -24   4    0.09    0.15 
  -6 -22   5    0.38    0.17 
  -6 -18   6    5.49    0.24 
  -5 -19   6    8.89    0.34 
  -4 -30  -1   -0.03    0.12 
  -4 -25   4    3.30    0.24 
  -4 -19   6    2.27    0.20 
  -3 -31  -3    0.19    0.16 
  -3 -18   6    0.47    0.16 
  -2 -31  -2    0.69    0.18 
  -2 -26   3    0.12    0.18 
  -2 -24   4    0.41    0.20 
  -2 -21   5    1.76    0.22 
  -2 -15   6    0.79    0.11 
  -2 -14   6    0.45    0.09 
  -1 -23   4   -0.05    0.17 
  -1 -20   5   -0.29    0.16 
   0 -31  -3    0.21    0.17 
   0 -26   2    0.13    0.19 
   0 -16   5    0.26    0.15 
   0 -14   5    1.55    0.14 
   1 -31  -4    0.25    0.16 
   1 -30  -2    0.04    0.13 
   1 -29  -1    0.70    0.16 
   1 -28   0    0.30    0.16 
   1 -25   2    0.55    0.20 
   1 -19   4    0.19    0.17 
   2 -29  -2   -0.29    0.12 
   2 -28  -1    0.22    0.16 
   2 -27   0   -0.37    0.16 
   2 -23   2    0.32    0.19 
   2 -20   3    0.05    0.16 
   3 -30  -5    0.04    0.12 
   4 -29  -5   -0.13    0.10 
   4 -25  -1    0.11    0.17 
   4 -23   0    0.83    0.20 
   4 -20   1    0.65    0.18 
   5 -28  -6    0.21    0.12 
   5 -19   0    1.60    0.19 
   6 -27  -8    0.28    0.10 
   6 -23  -3    0.09    0.17 
   6 -21  -2    1.72    0.20 
   6 -17  -1    0.47    0.13 
   7 -23  -5    0.06    0.13 
   7 -21  -4    0.81    0.15 
  -8 -26  -1    0.29    0.09 
  -8 -25   1   -0.30    0.10 
  -8 -24   2    0.34    0.14 
  -8 -23   3    0.10    0.11 
  -8 -21   4   -0.13    0.13 
  -8 -18   5    0.06    0.12 
  -7 -27   0    0.02    0.11 
  -7 -20   5    2.65    0.21 
  -6 -28   0    0.17    0.12 
  -6 -21   5    2.08    0.23 
  -6 -17   6    0.48    0.14 
  -6 -16   6    0.59    0.16 
  -5 -18   6   12.44    0.41 
  -4 -26   3   -0.27    0.16 
  -4 -22   5    0.71    0.18 
  -4 -18   6    0.33    0.17 
  -3 -31  -4    1.19    0.15 
  -3 -30  -1    0.06    0.13 
  -3 -24   4    0.04    0.16 
  -3 -17   6   -0.13    0.10 
  -3 -16   6    0.09    0.14 
  -3 -15   6    0.77    0.13 
  -3 -14   6    0.49    0.12 
  -2 -31  -3    0.47    0.17 
  -2 -30  -1   -0.07    0.14 
  -2 -27   2    0.14    0.17 
  -1 -31  -3    0.03    0.17 
  -1 -30  -1    0.23    0.16 
  -1 -28   1    1.50    0.19 
  -1 -25   3    1.45    0.20 
  -1 -19   5    1.39    0.20 
   0 -24   3    0.23    0.15 
   0 -21   4    0.28    0.18 
   1 -31  -5   -0.23    0.16 
   1 -22   3    0.11    0.17 
   1 -18   4    1.81    0.18 
   1 -17   4    2.87    0.18 
   2 -30  -4    0.44    0.15 
   2 -25   1   -0.13    0.17 
   2 -19   3    0.16    0.16 
   3 -30  -6    0.03    0.13 
   4 -29  -6    0.18    0.12 
   4 -28  -4    0.36    0.13 
   4 -26  -2   -0.12    0.16 
   5 -22  -1    2.06    0.20 
   5 -18   0    0.72    0.17 
   6 -24  -4    0.16    0.15 
   6 -16  -1    4.05    0.17 
   6 -15  -1    2.10    0.14 
   7 -18  -3    0.21    0.13 
  -8 -26  -2    0.39    0.08 
  -8 -17   5    0.30    0.11 
  -7 -26   1   -0.08    0.12 
  -7 -25   2   -0.03    0.13 
  -7 -24   3    0.02    0.13 
  -7 -22   4    0.30    0.17 
  -7 -19   5    1.21    0.18 
  -6 -27   1    0.47    0.13 
  -6 -26   2    0.15    0.16 
  -6 -25   3    0.43    0.16 
  -6 -23   4    0.56    0.18 
  -6 -15   6    0.22    0.12 
  -6 -14   6    0.01    0.10 
  -5 -17   6   -0.21    0.13 
  -5 -16   6    0.64    0.14 
  -4 -30  -2    0.16    0.13 
  -4 -29   0    0.05    0.12 
  -4 -28   1    2.94    0.19 
  -4 -27   2    3.15    0.22 
  -4 -24   4    0.12    0.18 
  -4 -21   5   -0.16    0.16 
  -4 -14   6    2.91    0.16 
  -3 -29   0   -0.17    0.13 
  -3 -28   1   -0.08    0.14 
  -3 -27   2    1.46    0.19 
  -2 -31  -4   -0.09    0.16 
  -2 -29   0    0.19    0.15 
  -2 -28   1    0.13    0.16 
  -2 -25   3    0.05    0.19 
  -1 -31  -4    0.59    0.20 
  -1 -26   2    0.69    0.20 
  -1 -22   4    2.20    0.23 
  -1 -18   5    0.83    0.14 
  -1 -17   5    0.17    0.15 
   0 -31  -4    0.01    0.16 
   0 -30  -2   -0.13    0.14 
   0 -29  -1   -0.19    0.14 
   0 -28   0    0.96    0.18 
   0 -27   1   -0.04    0.17 
   0 -23   3    0.06    0.17 
   1 -31  -6   -0.04    0.14 
   1 -30  -3    0.09    0.13 
   1 -26   1   -0.10    0.17 
   1 -24   2    1.15    0.21 
   1 -16   4    8.59    0.28 
   1 -15   4    0.99    0.14 
   1 -14   4    1.68    0.14 
   2 -26   0    0.32    0.19 
   2 -22   2    0.37    0.19 
   2 -18   3    6.36    0.25 
   3 -30  -7    0.32    0.15 
   4 -24  -1    4.73    0.27 
   4 -18   1    2.68    0.21 
   5 -28  -7    0.12    0.11 
   5 -27  -5    0.08    0.12 
   5 -26  -4    1.54    0.18 
   5 -25  -3    1.66    0.18 
   5 -21  -1    3.50    0.24 
   5 -17   0    0.49    0.16 
   6 -25  -5    0.26    0.14 
   6 -22  -3    0.51    0.18 
   6 -20  -2    0.27    0.15 
   7 -22  -5    0.18    0.13 
   7 -20  -4    0.18    0.14 
  -8 -25   0    0.08    0.10 
  -8 -22   3    0.32    0.14 
  -8 -20   4    0.34    0.13 
  -7 -27  -1    0.02    0.10 
  -6 -28  -1    0.08    0.11 
  -6 -20   5    1.02    0.18 
  -5 -15   6    1.76    0.14 
  -5 -14   6    4.26    0.18 
  -4 -30  -3   -0.27    0.13 
  -4 -23   4    0.27    0.20 
  -3 -30  -2    1.07    0.16 
  -3 -25   3    1.29    0.20 
  -3 -23   4   -0.32    0.16 
  -3 -20   5    0.56    0.18 
  -2 -31  -5    0.42    0.13 
  -2 -30  -2    0.22    0.15 
  -2 -19   5    2.90    0.22 
  -1 -30  -2    0.48    0.15 
  -1 -24   3   -0.29    0.18 
  -1 -21   4    0.96    0.18 
  -1 -16   5    4.75    0.22 
  -1 -15   5   10.12    0.29 
  -1 -14   5    5.38    0.20 
   0 -31  -5    0.80    0.17 
   0 -25   2   -0.01    0.18 
   1 -31  -7   -0.32    0.12 
   1 -29  -2    0.06    0.15 
   1 -27   0    0.14    0.17 
   2 -30  -5    0.38    0.13 
   2 -29  -3    0.27    0.14 
   2 -28  -2    1.41    0.18 
   2 -27  -1    0.28    0.17 
   2 -24   1    0.35    0.19 
   2 -17   3   12.97    0.39 
   2 -16   3    6.81    0.24 
   3 -30  -8   -0.41    0.11 
   4 -29  -7   -0.04    0.09 
   4 -28  -5    0.12    0.15 
   4 -17   1    0.28    0.14 
   5 -28  -9    0.15    0.09 
   5 -28  -8    0.30    0.10 
   5 -23  -2    7.07    0.30 
   5 -16   0    2.11    0.15 
   5 -15   0    1.04    0.14 
   6 -26  -7    0.59    0.13 
   6 -19  -2    0.09    0.15 
   7 -23  -6   -0.09    0.12 
  -8 -24   1    0.16    0.13 
  -8 -23   2    0.42    0.14 
  -8 -19   4    0.28    0.15 
  -7 -27  -2   -0.04    0.09 
  -7 -23   3    2.21    0.18 
  -7 -21   4    1.09    0.16 
  -7 -18   5    2.71    0.18 
  -6 -24   3   -0.06    0.15 
  -6 -22   4    1.31    0.19 
  -6 -19   5    0.00    0.14 
  -4 -30  -4    0.41    0.16 
  -4 -29  -1    0.79    0.13 
  -3 -26   2   -0.06    0.15 
  -3 -19   5   -0.07    0.15 
  -2 -31  -6    0.11    0.11 
  -2 -26   2    0.32    0.19 
  -2 -24   3    0.18    0.19 
  -2 -22   4    1.41    0.16 
  -2 -18   5    0.67    0.16 
  -2 -17   5    0.97    0.15 
  -1 -31  -6    0.00    0.12 
  -1 -31  -5    0.42    0.16 
  -1 -29  -1    0.04    0.15 
  -1 -27   1    0.00    0.15 
   0 -31  -7    0.09    0.11 
   0 -31  -6    0.10    0.14 
   0 -30  -3    0.22    0.15 
   0 -22   3    0.00    0.16 
   1 -25   1    0.05    0.19 
   1 -23   2    0.03    0.17 
   1 -20   3    1.54    0.20 
   2 -25   0   -0.06    0.16 
   2 -21   2    0.54    0.18 
   2 -15   3    1.34    0.14 
   4 -29  -9   -0.04    0.09 
   4 -29  -8   -0.12    0.08 
   4 -27  -4    0.05    0.15 
   4 -26  -3   -0.03    0.16 
   4 -25  -2    1.45    0.20 
   4 -21   0    0.25    0.18 
   4 -16   1    2.35    0.16 
   4 -15   1    0.36    0.13 
   5 -27  -6   -0.03    0.13 
   5 -24  -3    3.35    0.25 
   6 -25  -6    1.13    0.16 
   6 -23  -4    0.91    0.16 
   6 -21  -3    2.19    0.20 
   6 -18  -2    5.46    0.23 
   7 -21  -5    0.06    0.14 
   7 -19  -4   -0.01    0.13 
  -8 -25  -1    0.10    0.10 
  -8 -21   3    0.92    0.16 
  -7 -27  -3   -0.04    0.08 
  -7 -26   0    0.23    0.11 
  -7 -25   1    0.24    0.14 
  -7 -24   2    0.24    0.14 
  -7 -17   5   10.45    0.31 
  -7 -16   5    0.80    0.14 
  -6 -28  -2    0.15    0.10 
  -6 -27   0    0.19    0.13 
  -6 -26   1    0.28    0.15 
  -6 -25   2    0.98    0.17 
  -6 -18   5    0.07    0.15 
  -5 -19   5    5.13    0.26 
  -4 -30  -5   -0.07    0.11 
  -4 -28   0    0.20    0.14 
  -4 -27   1    5.91    0.27 
  -4 -26   2    0.31    0.17 
  -4 -22   4    0.10    0.17 
  -4 -19   5   -0.28    0.15 
  -3 -30  -3    0.04    0.14 
  -3 -29  -1    0.17    0.14 
  -3 -28   0    0.21    0.15 
  -3 -27   1    0.26    0.17 
  -3 -24   3   -0.12    0.16 
  -3 -22   4    4.86    0.27 
  -3 -18   5    6.08    0.25 
  -2 -29  -1   -0.02    0.14 
  -2 -28   0   -0.06    0.15 
  -2 -27   1    0.65    0.19 
  -2 -21   4    8.77    0.34 
  -2 -16   5    6.17    0.22 
  -1 -30  -3    0.07    0.15 
  -1 -23   3    0.54    0.16 
  -1 -20   4    0.54    0.14 
   0 -29  -2    0.28    0.15 
   0 -28  -1    0.14    0.17 
   0 -27   0   -0.20    0.17 
   0 -24   2    0.73    0.19 
   0 -17   4    2.81    0.20 
   1 -29  -3    0.63    0.15 
   1 -26   0    0.43    0.18 
   1 -19   3    1.33    0.18 
   2 -29  -4    0.21    0.13 
   2 -23   1    2.90    0.23 
   2 -20   2    2.99    0.22 
   4 -28  -6    0.34    0.14 
   4 -20   0    4.65    0.25 
   5 -26  -5    2.56    0.18 
   5 -22  -2    8.80    0.33 
   5 -19  -1    1.43    0.19 
   6 -26  -8    0.27    0.12 
   6 -24  -5    2.90    0.18 
   6 -17  -2    2.71    0.18 
  -8 -22   2    0.28    0.14 
  -8 -18   4    1.76    0.15 
  -7 -22   3    0.50    0.18 
  -7 -20   4    0.09    0.15 
  -7 -15   5    0.07    0.12 
  -7 -14   5    1.58    0.13 
  -6 -28  -4   -0.03    0.09 
  -6 -28  -3   -0.06    0.09 
  -6 -23   3    0.39    0.17 
  -6 -21   4    0.44    0.17 
  -6 -17   5    2.46    0.20 
  -5 -18   5   23.67    0.67 
  -4 -29  -2    0.54    0.12 
  -4 -24   3    0.06    0.16 
  -3 -30  -4    0.22    0.15 
  -3 -21   4    0.05    0.16 
  -3 -17   5    1.38    0.14 
  -2 -25   2    0.24    0.19 
  -2 -23   3    0.23    0.19 
  -2 -15   5    1.27    0.11 
  -2 -14   5    1.24    0.14 
  -1 -29  -2    0.42    0.15 
  -1 -26   1   -0.02    0.18 
  -1 -22   3    0.09    0.18 
  -1 -19   4    2.44    0.21 
   0 -30  -4    0.11    0.15 
   0 -25   1    0.43    0.19 
   0 -21   3    4.02    0.21 
   0 -15   4    5.59    0.21 
   1 -30  -5    0.27    0.15 
   1 -28  -2    0.26    0.16 
   1 -27  -1   -0.12    0.16 
   1 -24   1    0.75    0.20 
   1 -22   2    0.03    0.14 
   2 -28  -3    0.01    0.15 
   2 -27  -2    0.11    0.17 
   2 -26  -1    0.13    0.18 
   2 -22   1    4.43    0.26 
   2 -19   2    1.43    0.17 
   4 -24  -2    1.95    0.22 
   4 -19   0    0.68    0.17 
   5 -27  -7    1.34    0.15 
   6 -26  -9    0.65    0.11 
   6 -22  -4    1.21    0.19 
   6 -20  -3    0.15    0.15 
   6 -16  -2    3.90    0.19 
   7 -23  -7    0.10    0.12 
   7 -22  -6    2.23    0.16 
  -8 -25  -2    0.93    0.11 
  -8 -24   0    0.59    0.13 
  -8 -23   1    0.65    0.15 
  -8 -20   3    0.74    0.16 
  -8 -17   4    0.58    0.14 
  -7 -26  -1   -0.20    0.10 
  -7 -19   4    0.22    0.16 
  -6 -27  -1    0.13    0.12 
  -6 -24   2    0.72    0.19 
  -5 -17   5    0.00    0.13 
  -4 -28  -1    1.26    0.15 
  -4 -25   2    1.31    0.20 
  -4 -21   4    2.68    0.22 
  -3 -30  -6    0.45    0.13 
  -3 -30  -5    0.14    0.14 
  -3 -29  -2    2.25    0.17 
  -3 -25   2   -0.12    0.17 
  -3 -23   3    0.62    0.19 
  -3 -16   5   -0.04    0.12 
  -3 -15   5    0.79    0.14 
  -2 -30  -4    0.55    0.17 
  -2 -29  -2    0.10    0.14 
  -2 -20   4    0.13    0.13 
  -1 -28  -1    0.54    0.18 
  -1 -27   0   -0.01    0.17 
  -1 -18   4   -0.04    0.15 
   0 -30  -5    0.29    0.16 
   0 -29  -3    0.33    0.15 
   0 -23   2    0.72    0.16 
   0 -20   3    3.02    0.23 
   1 -30  -6    0.40    0.16 
   1 -21   2    1.18    0.20 
   1 -17   3    0.02    0.13 
   2 -29  -5    0.11    0.12 
   2 -24   0   -0.04    0.18 
   3 -29  -7   -0.31    0.11 
   4 -28  -7    0.45    0.12 
   4 -27  -5    0.36    0.15 
   4 -25  -3    1.65    0.20 
   5 -27  -8    0.01    0.12 
   5 -26  -6    1.17    0.17 
   5 -23  -3    1.89    0.20 
   5 -21  -2    0.18    0.16 
   5 -18  -1    0.49    0.15 
   6 -26 -10    0.23    0.09 
   6 -23  -5    1.28    0.19 
   6 -15  -2    0.25    0.11 
   7 -20  -5    2.64    0.16 
  -8 -16   4    2.57    0.16 
  -7 -25   0    0.08    0.12 
  -7 -24   1   -0.21    0.14 
  -7 -23   2    1.95    0.17 
  -7 -21   3    0.12    0.17 
  -6 -26   0    1.12    0.16 
  -6 -25   1    0.24    0.16 
  -6 -22   3    0.10    0.16 
  -6 -20   4   -0.12    0.15 
  -6 -15   5   -0.01    0.10 
  -6 -14   5    0.06    0.11 
  -5 -16   5    1.59    0.14 
  -4 -29  -3    0.14    0.12 
  -4 -27   0    4.37    0.24 
  -4 -26   1    1.42    0.20 
  -4 -23   3    0.94    0.20 
  -4 -20   4   -0.07    0.15 
  -3 -28  -1    0.73    0.16 
  -3 -27   0   -0.38    0.15 
  -3 -26   1    0.80    0.19 
  -3 -20   4   -0.18    0.15 
  -3 -14   5    0.35    0.12 
  -2 -30  -5    0.55    0.18 
  -2 -27   0   -0.16    0.16 
  -2 -24   2   -0.12    0.16 
  -2 -22   3   -0.08    0.16 
  -2 -19   4    2.19    0.20 
  -1 -30  -5    0.24    0.18 
  -1 -25   1    0.17    0.20 
  -1 -21   3    0.10    0.17 
  -1 -17   4   16.54    0.48 
   0 -30  -6    1.04    0.17 
   0 -28  -2    0.54    0.17 
   0 -27  -1   -0.04    0.17 
   0 -26   0    0.63    0.20 
   0 -22   2    0.02    0.18 
   0 -19   3    0.86    0.18 
   1 -30  -9    0.04    0.11 
   1 -30  -8    0.04    0.12 
   1 -29  -4    0.04    0.14 
   1 -25   0   -0.03    0.18 
   1 -23   1    2.57    0.24 
   1 -16   3    4.72    0.21 
   1 -15   3   34.53    0.93 
   2 -28  -4   -0.04    0.17 
   2 -25  -1   -0.01    0.18 
   2 -21   1    0.28    0.18 
   2 -17   2    2.75    0.19 
   3 -29 -10    0.08    0.11 
   3 -29  -9    0.12    0.14 
   3 -29  -8    0.28    0.12 
   4 -28  -8   -0.05    0.11 
   5 -27 -11    0.06    0.08 
   5 -25  -5    4.33    0.23 
   5 -24  -4    0.74    0.18 
   5 -20  -2    2.25    0.21 
   5 -17  -1    0.99    0.14 
   6 -24  -6    0.19    0.13 
   6 -21  -4    0.80    0.18 
   6 -19  -3    0.39    0.14 
   7 -21  -6    1.14    0.15 
   7 -19  -5    0.85    0.14 
  -8 -24  -1    0.24    0.12 
  -8 -21   2    0.31    0.13 
  -8 -19   3    5.03    0.21 
  -7 -26  -2   -0.15    0.10 
  -7 -18   4    1.14    0.15 
  -6 -27  -2    0.17    0.11 
  -6 -19   4    0.15    0.15 
  -5 -14   5    3.82    0.16 
  -4 -29  -4    0.31    0.13 
  -4 -28  -2    0.20    0.16 
  -4 -14   5   14.61    0.37 
  -3 -29  -3    0.69    0.15 
  -3 -24   2    0.38    0.19 
  -3 -22   3    0.28    0.19 
  -3 -19   4    0.65    0.16 
  -2 -30  -7    0.53    0.13 
  -2 -29  -3    0.17    0.14 
  -2 -18   4    0.36    0.15 
  -1 -30  -8   -0.18    0.11 
  -1 -30  -7    0.11    0.15 
  -1 -30  -6   -0.03    0.16 
  -1 -29  -3    0.26    0.16 
  -1 -28  -2    0.05    0.16 
  -1 -26   0    0.17    0.19 
  -1 -23   2    1.04    0.20 
  -1 -20   3    1.10    0.20 
  -1 -15   4    0.10    0.12 
   0 -30  -8    0.04    0.13 
   0 -30  -7    0.46    0.16 
   0 -29  -4    0.08    0.14 
   0 -18   3    0.75    0.16 
   1 -29  -5    0.26    0.17 
   1 -28  -3   -0.08    0.15 
   1 -27  -2    1.05    0.19 
   1 -20   2    7.77    0.31 
   2 -29  -6    0.00    0.11 
   2 -26  -2    0.40    0.19 
   2 -23   0    1.92    0.21 
   2 -16   2   14.35    0.40 
   4 -28 -10    0.13    0.10 
   4 -28  -9    0.10    0.11 
   4 -27  -6    0.29    0.14 
   4 -24  -3    0.37    0.21 
   4 -17   0    1.10    0.14 
   5 -27 -10    0.80    0.10 
   5 -22  -3    1.22    0.18 
   5 -16  -1    2.51    0.15 
   5 -15  -1    9.29    0.26 
   6 -25  -8    0.04    0.13 
   7 -22  -7    0.12    0.13 
  -8 -23   0    0.57    0.15 
  -8 -22   1    7.42    0.24 
  -8 -18   3    3.31    0.19 
  -7 -26  -5    0.00    0.07 
  -7 -26  -4    0.21    0.09 
  -7 -26  -3    0.10    0.10 
  -7 -25  -1    0.13    0.13 
  -7 -22   2    0.56    0.16 
  -7 -20   3    1.70    0.17 
  -7 -17   4   10.22    0.30 
  -6 -27  -3   -0.03    0.11 
  -6 -26  -1    0.18    0.15 
  -6 -23   2    0.84    0.18 
  -6 -21   3    2.35    0.21 
  -6 -18   4    0.33    0.16 
  -5 -19   4    0.99    0.18 
  -4 -29  -6   -0.03    0.12 
  -4 -29  -5    0.18    0.13 
  -4 -25   1    0.29    0.18 
  -4 -22   3    2.99    0.22 
  -4 -19   4    0.04    0.16 
  -3 -29  -4    0.04    0.13 
  -3 -25   1    0.80    0.20 
  -3 -18   4    3.64    0.20 
  -2 -28  -2    1.20    0.18 
  -2 -26   0    0.35    0.19 
  -2 -23   2    1.04    0.21 
  -2 -21   3    1.18    0.19 
  -2 -17   4    0.23    0.14 
  -1 -29  -4    0.34    0.15 
  -1 -27  -1    1.82    0.21 
   0 -25   0    0.28    0.18 
   0 -21   2    0.09    0.18 
   0 -17   3    1.51    0.17 
   1 -24   0   -0.15    0.16 
   1 -22   1   -0.08    0.17 
   1 -19   2    1.34    0.17 
   2 -29  -7    0.06    0.12 
   2 -24  -1    0.02    0.17 
   2 -20   1    1.98    0.19 
   2 -15   2    9.61    0.27 
   4 -26  -5    1.36    0.19 
   4 -20  -1    0.35    0.17 
   4 -16   0   18.66    0.48 
   5 -26  -7   -0.41    0.12 
   5 -23  -4    1.07    0.21 
   5 -19  -2    3.41    0.21 
   6 -25  -9    0.55    0.13 
   6 -24  -7    0.29    0.15 
   6 -23  -6    0.27    0.16 
   6 -22  -5    0.17    0.15 
   6 -20  -4    0.03    0.16 
   7 -20  -6    0.36    0.14 
  -8 -24  -2   -0.10    0.10 
  -7 -24   0    0.15    0.13 
  -7 -23   1    0.27    0.15 
  -7 -16   4    0.91    0.12 
  -6 -27  -6    0.07    0.10 
  -6 -27  -4    0.37    0.11 
  -6 -24   1    0.49    0.17 
  -5 -18   4    4.09    0.22 
  -4 -28  -3    0.32    0.13 
  -4 -27  -1    0.72    0.17 
  -4 -26   0    4.51    0.26 
  -4 -23   2    4.62    0.29 
  -4 -21   3    0.41    0.18 
  -3 -29  -8    0.06    0.12 
  -3 -29  -5    0.94    0.15 
  -3 -27  -1    0.29    0.17 
  -3 -26   0    0.02    0.17 
  -3 -23   2    0.00    0.17 
  -3 -21   3    3.98    0.25 
  -2 -29  -4    0.60    0.15 
  -2 -27  -1    0.12    0.18 
  -2 -20   3    0.54    0.18 
  -2 -16   4    0.84    0.14 
  -1 -24   1    0.05    0.19 
  -1 -22   2    0.07    0.17 
  -1 -19   3    1.52    0.19 
   0 -28  -3   -0.08    0.15 
   0 -26  -1   -0.12    0.18 
   0 -23   1    0.78    0.20 
   0 -16   3    0.31    0.12 
   1 -29  -6   -0.27    0.13 
   1 -28  -4    0.75    0.17 
   1 -25  -1    0.14    0.19 
   1 -18   2    0.24    0.14 
   2 -28  -5    0.15    0.14 
   2 -22   0    0.07    0.18 
   2 -19   1   18.47    0.55 
   3 -15   1    1.95    0.14 
   4 -27  -7    0.83    0.15 
   4 -19  -1    0.72    0.18 
   4 -15   0    0.40    0.12 
   5 -26  -8    0.17    0.14 
   5 -25  -6    0.59    0.15 
   5 -24  -5    1.19    0.18 
   5 -21  -3    6.00    0.27 
   6 -25 -10    1.00    0.13 
   7 -22  -8    0.19    0.12 
  -8 -24  -5    0.23    0.07 
  -8 -24  -4    0.66    0.11 
  -8 -24  -3    0.03    0.10 
  -8 -23  -1    0.05    0.13 
  -8 -21   1    2.13    0.19 
  -8 -17   3   -0.19    0.12 
  -7 -25  -2    0.03    0.13 
  -7 -21   2    0.24    0.15 
  -7 -19   3    0.27    0.14 
  -7 -15   4    0.22    0.11 
  -6 -22   2    0.14    0.17 
  -6 -17   4    0.07    0.13 
  -5 -17   4    0.55    0.15 
  -3 -29  -7    0.36    0.14 
  -3 -29  -6    0.44    0.15 
  -3 -28  -3    1.43    0.17 
  -3 -17   4    2.69    0.17 
  -2 -29  -5    0.05    0.14 
  -2 -28  -3    3.28    0.21 
  -2 -24   1   -0.14    0.18 
  -2 -22   2    1.94    0.22 
  -2 -15   4    1.46    0.14 
  -1 -29  -5    0.01    0.14 
  -1 -28  -3    0.51    0.17 
  -1 -25   0    0.31    0.20 
  -1 -21   2    0.23    0.18 
  -1 -18   3    3.70    0.22 
   0 -29  -6    0.17    0.15 
   0 -24   0    1.22    0.22 
   0 -20   2    4.69    0.26 
   0 -15   3    8.83    0.25 
   1 -29 -10    0.26    0.13 
   1 -29  -7    0.29    0.15 
   1 -27  -3    0.25    0.18 
   1 -26  -2    0.35    0.19 
   1 -23   0    0.32    0.18 
   1 -21   1    3.36    0.24 
   2 -28  -6    0.41    0.17 
   2 -27  -4    1.11    0.19 
   2 -26  -3    0.40    0.19 
   2 -25  -2   -0.05    0.16 
   3 -28 -11    0.34    0.13 
   4 -27  -8    0.89    0.15 
   5 -18  -2   -0.07    0.13 
   6 -25 -11    0.38    0.09 
   6 -24  -8   -0.24    0.13 
   6 -16  -3    0.22    0.12 
  -8 -22   0    4.92    0.19 
  -8 -19   2    7.34    0.27 
  -8 -16   3    0.24    0.13 
  -7 -24  -1    0.05    0.14 
  -7 -22   1    0.53    0.18 
  -7 -18   3    0.14    0.15 
  -7 -14   4    0.10    0.09 
  -6 -25  -1   -0.25    0.17 
  -6 -23   1    0.90    0.18 
  -6 -16   4    0.15    0.12 
  -4 -28  -8    0.26    0.14 
  -4 -28  -4    0.52    0.13 
  -4 -27  -2    1.45    0.17 
  -4 -26  -1    1.71    0.23 
  -4 -25   0    3.70    0.29 
  -4 -24   1    4.13    0.26 
  -4 -20   3    0.46    0.17 
  -3 -27  -2    0.15    0.16 
  -3 -24   1    0.04    0.17 
  -3 -22   2    3.61    0.26 
  -3 -20   3    1.52    0.15 
  -3 -16   4    2.08    0.16 
  -3 -15   4    0.08    0.12 
  -2 -29  -8    0.05    0.13 
  -2 -29  -6    0.25    0.17 
  -2 -25   0    0.09    0.19 
  -1 -29  -6    0.67    0.17 
  -1 -27  -2    0.10    0.15 
  -1 -26  -1   -0.17    0.13 
  -1 -23   1    0.74    0.19 
  -1 -17   3    5.97    0.24 
   0 -29 -10    0.02    0.11 
   0 -28  -4    0.19    0.16 
   0 -25  -1    0.76    0.19 
   0 -22   1    0.75    0.20 
   0 -19   2    0.30    0.17 
   1 -29  -9   -0.24    0.13 
   1 -29  -8    0.33    0.16 
   1 -28  -5   -0.12    0.14 
   1 -20   1    1.44    0.19 
   1 -17   2    2.48    0.14 
   2 -23  -1    0.66    0.20 
   2 -21   0    1.64    0.20 
   2 -18   1    0.67    0.16 
   3 -28 -10    0.13    0.12 
   3 -28  -9    0.05    0.12 
   4 -27  -9    0.32    0.12 
   4 -25  -5    0.52    0.18 
   4 -24  -4   -0.40    0.17 
   4 -18  -1    2.28    0.18 
   5 -26 -12    0.01    0.08 
   5 -26 -10    1.70    0.14 
   5 -26  -9    0.34    0.12 
   5 -25  -7    0.13    0.14 
   5 -22  -4    1.97    0.20 
   5 -20  -3    8.76    0.31 
   6 -23  -7    0.25    0.16 
   6 -22  -6    0.07    0.17 
   7 -19  -6    0.78    0.14 
  -8 -23  -2    1.04    0.14 
  -8 -15   3    0.19    0.12 
  -7 -25  -3   -0.06    0.10 
  -7 -23   0   -0.19    0.13 
  -7 -20   2    0.61    0.18 
  -6 -26  -3    0.23    0.12 
  -6 -24   0   -0.15    0.15 
  -6 -21   2    1.87    0.20 
  -6 -19   3    0.30    0.15 
  -6 -15   4    1.36    0.13 
  -6 -14   4    0.46    0.11 
  -5 -16   4    1.24    0.14 
  -4 -28  -7    0.10    0.13 
  -4 -28  -6    0.30    0.13 
  -4 -28  -5    0.31    0.13 
  -4 -22   2    0.37    0.18 
  -3 -28  -4    3.68    0.20 
  -3 -26  -1   -0.21    0.16 
  -3 -25   0    0.05    0.16 
  -3 -19   3    1.34    0.17 
  -2 -28  -4    2.44    0.19 
  -2 -26  -1   -0.02    0.13 
  -2 -23   1    0.69    0.19 
  -2 -21   2    3.81    0.26 
  -1 -29  -9    0.48    0.14 
  -1 -29  -8   -0.02    0.15 
  -1 -29  -7    0.81    0.19 
  -1 -28  -4   -0.12    0.14 
  -1 -24   0    0.43    0.20 
  -1 -20   2   12.36    0.44 
  -1 -16   3    0.03    0.11 
   0 -29  -9    0.47    0.15 
   0 -29  -8    0.30    0.16 
   0 -27  -3   -0.20    0.17 
   0 -26  -2    0.07    0.19 
   1 -27  -4    0.25    0.17 
   1 -25  -2    0.34    0.20 
   1 -16   2    1.55    0.11 
   1 -15   2   20.78    0.51 
   2 -28  -7    0.23    0.13 
   2 -27  -5    0.18    0.16 
   2 -24  -2   -0.46    0.18 
   2 -20   0    1.35    0.18 
   2 -17   1    1.62    0.16 
   4 -27 -11    0.37    0.09 
   4 -27 -10    1.04    0.11 
   4 -26  -7    0.24    0.18 
   4 -22  -3    2.79    0.24 
   4 -20  -2    1.98    0.19 
   4 -17  -1    1.12    0.14 
   5 -26 -11    0.20    0.09 
   5 -24  -6    2.33    0.20 
   5 -23  -5    2.98    0.23 
   5 -16  -2   -0.17    0.12 
   6 -24  -9    0.27    0.14 
   7 -21  -8    0.19    0.13 
   7 -20  -7    3.57    0.21 
  -8 -22  -1    1.65    0.16 
  -8 -21   0    4.15    0.21 
  -8 -20   1    4.44    0.21 
  -8 -18   2   -0.18    0.13 
  -7 -25  -6    0.04    0.07 
  -7 -25  -5    0.01    0.10 
  -7 -25  -4    0.06    0.11 
  -7 -24  -2    0.21    0.14 
  -7 -17   3    1.15    0.14 
  -6 -26  -7    0.22    0.11 
  -6 -26  -4    0.31    0.12 
  -6 -18   3    1.52    0.18 
  -5 -26  -2    0.07    0.15 
  -5 -15   4    0.37    0.12 
  -4 -27  -3    0.79    0.15 
  -4 -23   1    5.84    0.30 
  -3 -28  -9    0.45    0.12 
  -3 -28  -5    0.43    0.14 
  -3 -23   1    2.20    0.22 
  -1 -26  -2   -0.22    0.18 
  -1 -25  -1   -0.27    0.17 
  -1 -22   1   -0.01    0.16 
  -1 -15   3    1.54    0.13 
   0 -28  -5    0.29    0.15 
   0 -23   0   -0.02    0.16 
   0 -21   1    0.25    0.16 
   0 -18   2    0.89    0.15 
   1 -19   1    0.37    0.15 
   2 -28  -8    0.97    0.13 
   2 -26  -4   -0.06    0.17 
   2 -25  -3    0.29    0.19 
   2 -22  -1    0.76    0.18 
   2 -16   1    1.20    0.14 
   5 -25  -8    0.08    0.13 
   5 -21  -4   24.76    0.73 
   5 -19  -3    0.93    0.16 
   5 -15  -2   -0.06    0.11 
   6 -20  -5    0.92    0.16 
  -8 -23  -6    0.62    0.08 
  -8 -23  -4    0.17    0.10 
  -7 -23  -1    0.50    0.16 
  -7 -22   0    0.93    0.18 
  -7 -21   1   -0.07    0.14 
  -7 -19   2    6.29    0.27 
  -6 -26  -6    0.10    0.09 
  -6 -26  -5    0.05    0.10 
  -6 -25  -2   -0.16    0.13 
  -6 -24  -1    1.97    0.21 
  -6 -23   0    3.49    0.25 
  -6 -22   1    2.76    0.22 
  -6 -20   2    0.09    0.16 
  -5 -18   3    6.43    0.25 
  -4 -27  -4    0.44    0.14 
  -4 -26  -2   -0.27    0.15 
  -4 -25  -1    4.33    0.26 
  -4 -24   0    0.96    0.20 
  -4 -21   2    0.95    0.19 
  -3 -28  -8    0.34    0.15 
  -3 -28  -7    0.13    0.16 
  -3 -28  -6    0.23    0.13 
  -3 -27  -3    0.58    0.17 
  -3 -26  -2    0.54    0.18 
  -3 -24   0    0.53    0.20 
  -3 -18   3    1.42    0.16 
  -2 -28 -10    0.43    0.11 
  -2 -28  -5    0.12    0.14 
  -2 -27  -3    0.01    0.17 
  -2 -26  -2    0.08    0.17 
  -2 -25  -1    0.29    0.19 
  -2 -24   0    0.22    0.15 
  -2 -22   1    1.28    0.19 
  -2 -20   2    5.43    0.27 
  -2 -17   3    1.20    0.12 
  -1 -28  -5    0.40    0.15 
  -1 -19   2    0.17    0.17 
   0 -28  -6    0.67    0.15 
   0 -27  -4    0.54    0.18 
   0 -24  -1    0.11    0.18 
   0 -20   1    0.65    0.18 
   1 -28 -11   -0.11    0.12 
   1 -28  -7    0.04    0.13 
   1 -27  -5    1.00    0.18 
   1 -23  -1    0.45    0.19 
   1 -21   0    0.27    0.18 
   2 -27  -6    0.02    0.15 
   2 -23  -2    0.96    0.20 
   2 -19   0    7.64    0.27 
   3 -27 -12    0.44    0.14 
   3 -16   0    1.35    0.14 
   4 -26  -8    1.30    0.16 
   4 -24  -5    2.67    0.23 
   4 -19  -2    0.44    0.15 
   4 -16  -1    1.46    0.14 
   5 -24  -7    2.63    0.22 
   5 -22  -5    8.06    0.31 
   6 -24 -12    0.12    0.10 
   6 -24 -11    0.12    0.11 
   6 -23  -8    0.02    0.12 
   6 -22  -7    0.85    0.19 
   6 -21  -6    0.97    0.17 
   6 -17  -4    0.35    0.12 
   7 -19  -7    1.83    0.16 
  -8 -23  -5    0.08    0.10 
  -8 -22  -2    1.00    0.15 
  -8 -19   1    2.15    0.16 
  -8 -17   2    2.81    0.16 
  -7 -24  -3   -0.06    0.12 
  -6 -25  -3    0.17    0.16 
  -6 -17   3    0.70    0.14 
  -4 -27  -9    0.08    0.12 
  -4 -22   1    5.42    0.27 
  -3 -27  -4    0.15    0.15 
  -3 -25  -1   -0.06    0.16 
  -3 -20   2    0.86    0.18 
  -3 -17   3    0.96    0.15 
  -2 -28  -9   -0.30    0.14 
  -2 -28  -6   -0.01    0.13 
  -2 -16   3   11.20    0.32 
  -1 -28 -10    0.34    0.16 
  -1 -28  -6   -0.18    0.13 
  -1 -27  -4    0.14    0.17 
  -1 -23   0    0.09    0.14 
  -1 -21   1    1.11    0.19 
  -1 -18   2   -0.34    0.13 
   0 -28 -11    0.55    0.13 
   0 -28  -7   -0.03    0.13 
   0 -26  -3    1.06    0.21 
   0 -25  -2   -0.11    0.18 
   0 -22   0    0.45    0.19 
   0 -16   2   27.18    0.68 
   1 -28  -8    0.13    0.13 
   1 -26  -4    1.22    0.20 
   1 -18   1    2.33    0.16 
   2 -26  -5    0.57    0.18 
   2 -24  -3   -0.13    0.18 
   2 -21  -1    0.36    0.17 
   3 -27 -11    0.13    0.13 
   3 -27 -10   -0.01    0.13 
   4 -26  -9    0.16    0.14 
   5 -25 -13    0.24    0.08 
   5 -25 -10    0.21    0.13 
   5 -23  -6    8.85    0.34 
   5 -20  -4   23.39    0.67 
   6 -19  -5    0.28    0.14 
   7 -21  -9    0.66    0.14 
   7 -20  -8    0.55    0.15 
  -8 -21  -1    0.48    0.15 
  -8 -20   0    0.46    0.16 
  -8 -16   2    0.17    0.13 
  -7 -24  -7    0.09    0.08 
  -7 -24  -4    0.61    0.13 
  -7 -20   1    0.48    0.15 
  -7 -18   2    0.51    0.14 
  -6 -21   1    0.31    0.17 
  -6 -19   2   -0.07    0.14 
  -6 -16   3    0.32    0.14 
  -5 -25  -2   -0.13    0.15 
  -5 -17   3    0.00    0.13 
  -4 -27  -8   -0.03    0.12 
  -4 -27  -6   -0.12    0.11 
  -4 -27  -5    0.01    0.12 
  -4 -20   2    1.82    0.19 
  -3 -16   3    1.70    0.15 
  -2 -28  -8    0.01    0.16 
  -2 -28  -7    0.23    0.15 
  -2 -23   0    1.90    0.21 
  -2 -21   1    0.31    0.18 
  -2 -19   2   11.06    0.37 
  -2 -15   3    1.31    0.13 
  -1 -28  -9    0.25    0.17 
  -1 -28  -8   -0.15    0.16 
  -1 -28  -7    0.02    0.14 
  -1 -26  -3   -0.20    0.17 
  -1 -25  -2    0.43    0.19 
  -1 -24  -1    0.37    0.20 
   0 -28 -10    0.50    0.16 
   0 -28  -9    0.23    0.16 
   0 -28  -8    1.08    0.17 
   0 -27  -5    0.12    0.16 
   0 -23  -1    0.85    0.19 
   0 -19   1    0.21    0.15 
   1 -27  -6    0.00    0.15 
   1 -22  -1    0.41    0.18 
   1 -20   0    1.84    0.19 
   1 -17   1   14.39    0.40 
   2 -27  -7    0.72    0.17 
   2 -25  -4    0.67    0.19 
   2 -18   0    5.22    0.23 
   4 -26 -12    0.53    0.10 
   4 -26 -11    0.29    0.12 
   4 -26 -10    1.63    0.13 
   4 -25  -7    0.09    0.16 
   4 -24  -6   -0.12    0.18 
   4 -22  -4    0.23    0.18 
   4 -18  -2    1.35    0.15 
   5 -25 -12    0.00    0.10 
   5 -25 -11    0.38    0.13 
   5 -24  -8    0.66    0.18 
   5 -17  -3    0.26    0.13 
   6 -23  -9    0.57    0.13 
   6 -20  -6    0.15    0.17 
  -8 -22  -7   -0.10    0.08 
  -8 -22  -3    0.02    0.13 
  -8 -18   1    0.64    0.15 
  -7 -24  -6    0.21    0.11 
  -7 -24  -5   -0.07    0.11 
  -7 -23  -2    0.16    0.13 
  -7 -22  -1   -0.04    0.15 
  -7 -21   0   -0.05    0.14 
  -7 -14   3    0.28    0.09 
  -6 -25  -8   -0.07    0.08 
  -6 -25  -4    0.08    0.12 
  -6 -23  -1    0.24    0.16 
  -6 -22   0    0.63    0.18 
  -5 -19   2    3.39    0.22 
  -5 -16   3    0.15    0.12 
  -4 -27  -7   -0.17    0.10 
  -4 -25  -2    0.42    0.18 
  -4 -24  -1    1.96    0.22 
  -4 -23   0    1.05    0.20 
  -3 -27 -10    0.05    0.12 
  -3 -27  -5    1.16    0.16 
  -3 -25  -2   -0.14    0.15 
  -3 -24  -1    0.01    0.18 
  -3 -23   0   -0.05    0.17 
  -3 -21   1    2.07    0.21 
  -3 -19   2   -0.01    0.14 
  -2 -27 -11    0.32    0.13 
  -2 -26  -3    0.52    0.19 
  -2 -25  -2   -0.20    0.18 
  -2 -24  -1    0.22    0.19 
  -2 -18   2    1.24    0.16 
  -1 -27  -5    1.34    0.18 
  -1 -17   2    3.03    0.18 
   0 -26  -4   -0.21    0.17 
   0 -25  -3    1.11    0.22 
   0 -24  -2    0.34    0.20 
   0 -21   0   -0.02    0.17 
   1 -16   1    0.65    0.13 
   2 -27  -8    0.09    0.13 
   2 -26  -6    0.42    0.17 
   2 -22  -2    1.75    0.20 
   2 -20  -1    6.84    0.28 
   4 -25  -8    0.43    0.18 
   4 -23  -5    0.26    0.19 
   4 -20  -3    0.45    0.17 
   5 -23  -7    9.83    0.38 
   5 -22  -6    7.24    0.32 
   5 -21  -5   17.16    0.55 
   6 -23 -10   -0.03    0.13 
   6 -22  -8    0.06    0.14 
   6 -21  -7    0.87    0.18 
   6 -18  -5    0.47    0.13 
   6 -15  -4    1.12    0.12 
   7 -21 -10    0.15    0.12 
  -8 -22  -6    0.75    0.11 
  -8 -22  -4    0.22    0.12 
  -8 -21  -2    0.59    0.14 
  -8 -19   0    0.33    0.15 
  -8 -15   2    0.15    0.11 
  -7 -23  -3    0.27    0.15 
  -7 -19   1   -0.07    0.15 
  -7 -17   2    1.52    0.15 
  -6 -25  -7   -0.04    0.09 
  -6 -25  -6   -0.08    0.10 
  -6 -25  -5    0.15    0.12 
  -6 -20   1    1.20    0.18 
  -6 -18   2    5.17    0.23 
  -6 -15   3    1.47    0.13 
  -5 -25  -3    0.31    0.16 
  -4 -26 -10   -0.10    0.11 
  -4 -26  -4    0.81    0.16 
  -4 -21   1    8.83    0.34 
  -3 -27  -9    0.04    0.14 
  -3 -27  -7    1.35    0.15 
  -3 -27  -6   -0.09    0.12 
  -3 -15   3    1.35    0.12 
  -2 -22   0    0.24    0.17 
  -2 -20   1    7.05    0.29 
  -1 -27  -6    0.73    0.16 
  -1 -26  -4    0.37    0.19 
  -1 -16   2    2.35    0.16 
   0 -27 -12    0.05    0.12 
   0 -27  -6   -0.28    0.15 
   0 -18   1    2.20    0.18 
   1 -27 -12    0.01    0.12 
   1 -27  -7    0.19    0.15 
   1 -25  -4    0.32    0.18 
   1 -24  -3   -0.30    0.17 
   1 -21  -1    1.16    0.19 
   1 -19   0    0.14    0.15 
   2 -27  -9    0.37    0.12 
   2 -24  -4    0.52    0.20 
   2 -23  -3    0.48    0.19 
   3 -26 -13    0.09    0.12 
   4 -17  -2    2.99    0.17 
   5 -24 -14    0.01    0.07 
   5 -24  -9    0.53    0.15 
   5 -16  -3    0.06    0.11 
   6 -23 -13    1.53    0.12 
   6 -23 -11   -0.06    0.12 
   7 -20  -9    0.41    0.14 
   7 -19  -8   -0.09    0.13 
  -8 -22  -5    0.85    0.12 
  -8 -20  -1    0.93    0.14 
  -7 -23  -8   -0.02    0.08 
  -7 -20   0    1.07    0.19 
  -7 -16   2    0.41    0.13 
  -6 -24  -3    0.30    0.15 
  -6 -21   0    0.53    0.20 
  -6 -14   3    0.56    0.10 
  -5 -18   2    0.16    0.14 
  -4 -26  -5    0.22    0.14 
  -4 -25  -3    0.03    0.16 
  -4 -22   0    5.44    0.28 
  -4 -18   2    1.26    0.17 
  -3 -27  -8   -0.03    0.12 
  -3 -26  -4    0.04    0.16 
  -3 -22   0    0.72    0.20 
  -3 -20   1    4.20    0.24 
  -3 -18   2    5.59    0.23 
  -2 -27 -10    0.42    0.16 
  -2 -27  -7   -0.02    0.13 
  -2 -27  -6    0.27    0.14 
  -2 -26  -4    4.42    0.26 
  -2 -23  -1    2.66    0.23 
  -2 -17   2    7.33    0.25 
  -1 -27 -11   -0.19    0.13 
  -1 -27  -7    0.23    0.15 
  -1 -25  -3    2.50    0.25 
  -1 -21   0    0.37    0.18 
  -1 -19   1   14.25    0.47 
   0 -27 -11    0.00    0.15 
   0 -27  -7    0.22    0.15 
   0 -26  -5    0.54    0.19 
   0 -22  -1    0.47    0.18 
   0 -20   0    0.78    0.18 
   1 -27 -11    0.02    0.14 
   1 -27 -10    0.18    0.14 
   1 -27  -9    0.86    0.14 
   1 -27  -8    0.10    0.14 
   1 -26  -6    0.14    0.17 
   2 -26  -7    1.70    0.19 
   2 -21  -2    4.22    0.25 
   2 -19  -1    0.13    0.14 
   3 -16  -1   17.33    0.45 
   4 -25 -13    0.28    0.10 
   4 -25  -9    0.37    0.15 
   4 -24  -7    0.54    0.18 
   4 -22  -5    0.69    0.19 
   4 -19  -3    4.75    0.23 
   4 -16  -2    0.72    0.13 
   5 -24 -10    0.18    0.15 
   5 -23  -8    0.02    0.17 
   5 -20  -5    0.31    0.15 
   5 -18  -4    4.16    0.23 
   5 -15  -3    0.62    0.12 
   6 -23 -12    0.93    0.13 
   6 -22  -9    0.46    0.16 
   6 -17  -5    2.77    0.16 
  -8 -21  -3    0.00    0.14 
  -7 -23  -4    0.18    0.12 
  -7 -22  -2    0.16    0.14 
  -7 -21  -1    1.47    0.17 
  -7 -18   1    0.97    0.16 
  -6 -24  -9   -0.13    0.09 
  -6 -24  -4    0.41    0.15 
  -6 -23  -2    0.47    0.17 
  -6 -22  -1    0.66    0.18 
  -6 -19   1    4.46    0.25 
  -6 -17   2    2.73    0.17 
  -4 -26  -9    0.11    0.12 
  -4 -26  -8    0.19    0.14 
  -4 -26  -7   -0.14    0.13 
  -4 -26  -6    0.05    0.12 
  -4 -24  -2    2.53    0.23 
  -4 -23  -1    1.42    0.20 
  -4 -20   1    0.04    0.16 
  -3 -26 -11    0.08    0.11 
  -3 -26  -5    0.68    0.16 
  -3 -25  -3    1.15    0.20 
  -3 -23  -1    2.31    0.23 
  -3 -17   2    0.31    0.14 
  -2 -27  -9    0.44    0.17 
  -2 -27  -8    0.25    0.14 
  -2 -26 -12   -0.21    0.10 
  -2 -25  -3   -0.01    0.18 
  -2 -24  -2    0.08    0.19 
  -2 -21   0    1.82    0.21 
  -2 -19   1   -0.06    0.14 
  -1 -27 -10    0.10    0.17 
  -1 -27  -8    0.15    0.14 
  -1 -26  -5    0.23    0.18 
  -1 -18   1    1.76    0.18 
   0 -27 -10    0.80    0.17 
   0 -27  -9    0.34    0.15 
   0 -27  -8    0.39    0.14 
   0 -25  -4    0.06    0.19 
   0 -24  -3    0.26    0.20 
   0 -17   1   -0.07    0.10 
   1 -22  -2    0.04    0.17 
   1 -20  -1    1.39    0.18 
   1 -18   0    0.78    0.14 
   2 -26  -8    0.30    0.15 
   2 -25  -6   -0.09    0.17 
   4 -25 -11    0.57    0.14 
   5 -24 -13   -0.04    0.08 
   5 -24 -12    0.43    0.12 
   5 -24 -11    1.10    0.15 
   5 -22  -7    5.83    0.28 
   5 -21  -6    4.55    0.24 
   6 -21  -8    1.83    0.17 
   6 -20  -7    0.82    0.16 
  -8 -20  -2    0.82    0.16 
  -8 -19  -1   10.96    0.36 
  -8 -18   0    9.89    0.30 
  -8 -16   1    6.30    0.23 
  -7 -23  -7    0.49    0.10 
  -7 -23  -6   -0.04    0.11 
  -7 -23  -5    0.24    0.11 
  -7 -15   2    4.14    0.18 
  -6 -24  -8    0.17    0.11 
  -6 -24  -5   -0.13    0.12 
  -5 -25  -5    0.58    0.15 
  -5 -24  -3   -0.19    0.15 
  -5 -17   2    1.02    0.15 
  -4 -25 -11    0.04    0.11 
  -4 -25  -4   -0.12    0.15 
  -4 -21   0    0.16    0.17 
  -3 -26 -10    0.31    0.16 
  -3 -26  -6    0.36    0.14 
  -3 -21   0    0.58    0.19 
  -2 -26  -5    1.36    0.16 
  -2 -16   2   19.97    0.48 
  -1 -25  -4   -0.22    0.18 
  -1 -23  -2    0.02    0.17 
  -1 -22  -1   -0.15    0.13 
  -1 -20   0    2.16    0.21 
   0 -26 -13    0.23    0.12 
   0 -26  -6    1.53    0.20 
   0 -21  -1    0.44    0.19 
   0 -19   0   -0.34    0.15 
   0 -16   1   13.64    0.37 
   1 -26 -13    0.10    0.12 
   1 -26  -7    0.08    0.16 
   1 -25  -5   -0.15    0.13 
   1 -24  -4    1.37    0.21 
   1 -23  -3    0.32    0.18 
   1 -17   0   -0.02    0.12 
   2 -26  -9    0.24    0.14 
   2 -24  -5    0.49    0.20 
   2 -23  -4    1.40    0.21 
   2 -18  -1    2.78    0.19 
   4 -24  -8    0.20    0.17 
   4 -20  -4   -0.34    0.15 
   4 -18  -3    0.15    0.14 
   5 -23 -15    0.12    0.07 
   5 -23  -9    0.23    0.17 
   5 -19  -5    5.00    0.26 
   5 -17  -4    0.31    0.14 
   6 -22 -10    0.08    0.13 
   6 -18  -6    5.51    0.24 
   6 -16  -5    0.10    0.10 
   7 -19  -9    0.83    0.15 
   7 -18  -8    1.02    0.15 
  -8 -21  -7    0.67    0.10 
  -8 -21  -6    0.35    0.11 
  -8 -21  -5   -0.06    0.11 
  -8 -21  -4    0.95    0.13 
  -7 -22  -9    0.14    0.08 
  -7 -21  -2   -0.20    0.15 
  -7 -19   0    1.23    0.16 
  -7 -17   1    1.49    0.17 
  -6 -24  -7    0.00    0.10 
  -6 -24  -6   -0.03    0.11 
  -6 -23 -10    0.18    0.11 
  -6 -23  -3    0.07    0.16 
  -6 -22  -2    0.21    0.19 
  -6 -21  -1    2.70    0.24 
  -6 -20   0    0.59    0.17 
  -6 -18   1    0.17    0.17 
  -4 -25  -5    0.44    0.16 
  -4 -24  -3    0.47    0.18 
  -4 -22  -1    1.06    0.19 
  -3 -26  -9    0.20    0.14 
  -3 -26  -7    1.07    0.15 
  -3 -25 -12    0.69    0.11 
  -3 -22  -1    0.53    0.19 
  -3 -19   1    2.39    0.15 
  -2 -26 -11    0.12    0.15 
  -2 -26  -6    1.86    0.19 
  -2 -25  -4    0.48    0.18 
  -2 -24  -3    0.35    0.20 
  -2 -23  -2    0.39    0.18 
  -2 -22  -1    4.33    0.27 
  -2 -18   1    3.20    0.20 
  -1 -26 -12    0.34    0.15 
  -1 -26  -6    2.65    0.22 
  -1 -17   1   14.11    0.39 
   0 -26  -7    0.33    0.17 
   0 -25  -5   -0.37    0.17 
   0 -22  -2   -0.35    0.16 
   1 -26 -12    0.54    0.14 
   1 -26  -8    0.43    0.16 
   1 -21  -2   -0.18    0.16 
   2 -26 -10    0.13    0.12 
   2 -25  -7    0.04    0.17 
   3 -25 -13    0.00    0.12 
   4 -24 -14    0.19    0.10 
   4 -24  -9   -0.19    0.18 
   4 -22  -6    0.77    0.19 
   4 -21  -5    0.10    0.17 
   6 -22 -14    0.89    0.10 
   6 -22 -11    0.12    0.14 
   6 -21  -9    3.16    0.23 
   7 -20 -11    0.22    0.12 
  -8 -20  -3    0.33    0.14 
  -8 -17   0    6.45    0.24 
  -8 -15   1    1.14    0.11 
  -7 -22  -4    0.60    0.16 
  -7 -20  -1    4.41    0.23 
  -7 -14   2    1.72    0.12 
  -6 -23  -4    0.11    0.17 
  -6 -15   2    0.32    0.11 
  -5 -24  -4    0.64    0.17 
  -4 -23  -2    0.10    0.17 
  -3 -25  -5    0.78    0.18 
  -3 -23  -2    1.09    0.19 
  -2 -26 -10    0.10    0.15 
  -2 -26  -7    0.06    0.14 
  -2 -20   0    1.31    0.19 
  -1 -26 -11    0.11    0.16 
  -1 -26  -7    0.44    0.16 
  -1 -25  -5   -0.01    0.17 
  -1 -21  -1    3.32    0.24 
  -1 -19   0   -0.08    0.15 
   0 -26 -12   -0.14    0.15 
   0 -26  -8   -0.43    0.14 
   0 -24  -4    1.33    0.22 
   0 -20  -1    0.56    0.17 
   0 -18   0    4.35    0.22 
   1 -26 -11    0.09    0.13 
   1 -26  -9    0.20    0.14 
   1 -25 -14    0.02    0.12 
   1 -25  -6    0.02    0.17 
   1 -24  -5    0.76    0.20 
   1 -19  -1   13.85    0.39 
   2 -21  -3    0.94    0.19 
   2 -19  -2   10.96    0.35 
   2 -17  -1   12.18    0.35 
   3 -24 -15    0.35    0.13 
   4 -17  -3    0.32    0.12 
   5 -23 -14   -0.03    0.09 
   5 -23 -10   -0.13    0.13 
   5 -22  -8    0.49    0.17 
   5 -21  -7    1.32    0.18 
   5 -20  -6    0.40    0.16 
   5 -16  -4    1.27    0.15 
   6 -22 -13    0.24    0.12 
   6 -22 -12    0.05    0.12 
   6 -17  -6    0.82    0.14 
   6 -15  -5    0.17    0.09 
  -8 -20  -8    0.15    0.10 
  -8 -19  -2    5.72    0.25 
  -8 -18  -1    8.81    0.30 
  -7 -22  -8    1.33    0.10 
  -7 -18   0    2.00    0.19 
  -7 -16   1    1.63    0.15 
  -6 -23  -9    0.22    0.11 
  -6 -19   0    1.56    0.18 
  -6 -17   1    0.52    0.15 
  -5 -24  -5    0.00    0.14 
  -5 -18   1    0.62    0.16 
  -5 -15   2    0.10    0.11 
  -4 -25  -9   -0.13    0.11 
  -4 -25  -8    0.15    0.11 
  -4 -25  -7    0.35    0.13 
  -4 -25  -6    0.19    0.15 
  -4 -24  -4    0.03    0.16 
  -4 -20   0    4.60    0.25 
  -4 -18   1    2.29    0.19 
  -3 -25 -11    0.62    0.16 
  -3 -20   0    3.44    0.23 
  -3 -18   1    0.06    0.10 
  -3 -15   2    1.13    0.11 
  -2 -26  -9    0.34    0.14 
  -2 -26  -8    0.06    0.13 
  -2 -21  -1    0.38    0.17 
  -2 -17   1   11.72    0.35 
  -1 -26 -10    0.20    0.15 
  -1 -26  -9    0.26    0.14 
  -1 -26  -8    0.53    0.15 
  -1 -25 -13   -0.02    0.14 
  -1 -22  -2    0.10    0.18 
  -1 -16   1    3.89    0.18 
   0 -26 -11    0.16    0.16 
   0 -26 -10    0.21    0.14 
   0 -26  -9   -0.28    0.13 
   1 -25  -7    0.29    0.18 
   1 -23  -4    0.09    0.17 
   2 -25  -8    0.42    0.17 
   2 -23  -5    0.04    0.18 
   2 -22  -4    1.71    0.21 
   2 -16  -1    2.55    0.16 
   4 -24 -13    0.37    0.11 
   4 -24 -12    0.07    0.13 
   4 -24 -11    1.08    0.17 
   4 -23  -8    0.42    0.18 
   4 -20  -5    3.23    0.25 
   5 -23 -13    0.09    0.12 
   5 -23 -12    0.26    0.14 
   5 -23 -11    0.20    0.13 
   6 -21 -10    3.16    0.22 
   7 -18  -9    2.23    0.17 
  -9 -18  -4    0.25    0.11 
  -8 -20  -4    0.10    0.12 
  -8 -16   0    7.18    0.25 
  -7 -22  -6    0.21    0.11 
  -7 -21  -3   -0.11    0.13 
  -7 -20  -2    2.19    0.21 
  -6 -23  -8    0.34    0.12 
  -6 -23  -6    0.05    0.15 
  -6 -21  -2    2.80    0.22 
  -6 -20  -1   10.37    0.37 
  -5 -24  -6    0.23    0.14 
  -4 -24 -11   -0.11    0.13 
  -4 -23  -3   -0.15    0.17 
  -4 -22  -2    0.55    0.17 
  -3 -25  -6   -0.12    0.14 
  -3 -24  -4    0.32    0.18 
  -3 -21  -1   -0.02    0.16 
  -3 -17   1    1.07    0.13 
  -2 -25 -12    0.08    0.14 
  -2 -25  -6    0.29    0.18 
  -2 -24  -4    0.03    0.17 
  -2 -23  -3    0.24    0.19 
  -2 -22  -2    0.17    0.19 
  -1 -25  -6    0.65    0.19 
  -1 -20  -1    1.37    0.19 
  -1 -18   0    0.41    0.15 
   0 -25 -13    0.10    0.16 
   0 -24  -5    0.90    0.21 
   0 -21  -2    0.39    0.19 
   0 -17   0    0.24    0.13 
   1 -25 -13    0.14    0.14 
   1 -20  -2   10.98    0.34 
   1 -18  -1    1.79    0.13 
   2 -25 -12    0.55    0.14 
   2 -25  -9    0.40    0.16 
   2 -20  -3    0.30    0.16 
   3 -24 -14   -0.16    0.12 
   3 -16  -2    0.31    0.12 
   4 -23 -15   -0.06    0.09 
   4 -21  -6    0.88    0.19 
   4 -18  -4   -0.06    0.13 
   4 -16  -3    0.96    0.13 
   5 -22  -9    0.73    0.17 
   6 -20  -9    5.17    0.27 
   6 -18  -7   13.21    0.41 
   7 -19 -11   -0.05    0.12 
  -8 -20  -7    0.24    0.11 
  -8 -20  -6   -0.03    0.11 
  -8 -20  -5   -0.08    0.11 
  -8 -19  -3    0.41    0.15 
  -8 -17  -1    7.97    0.27 
  -7 -21  -9    0.71    0.10 
  -7 -21  -4   -0.01    0.15 
  -7 -17   0    0.30    0.15 
  -7 -15   1    0.92    0.14 
  -6 -23  -7   -0.03    0.11 
  -6 -22  -4    0.07    0.17 
  -6 -18   0    0.76    0.17 
  -5 -23  -4   -0.20    0.16 
  -5 -17   1    1.03    0.15 
  -4 -24  -5    0.09    0.16 
  -4 -19   0    0.46    0.16 
  -3 -25 -10    0.01    0.13 
  -3 -25  -9    0.91    0.14 
  -3 -25  -8    0.20    0.14 
  -3 -25  -7   -0.07    0.13 
  -3 -22  -2    1.73    0.17 
  -3 -19   0    0.25    0.15 
  -2 -25 -11    0.26    0.16 
  -2 -25  -7    0.39    0.17 
  -2 -16   1    2.26    0.15 
  -1 -25 -12   -0.01    0.15 
  -1 -25  -7    0.35    0.18 
  -1 -24 -14    0.03    0.12 
  -1 -24  -5   -0.11    0.18 
   0 -25  -7   -0.19    0.16 
   0 -23  -4    0.61    0.19 
   0 -22  -3    0.19    0.14 
   1 -25  -8    0.08    0.16 
   1 -24  -6    1.18    0.21 
   1 -23  -5    2.28    0.23 
   1 -22  -4    2.09    0.22 
   1 -21  -3    0.08    0.17 
   2 -25 -11    0.27    0.12 
   2 -25 -10    0.93    0.15 
   2 -23  -6    0.48    0.20 
   2 -21  -4    8.74    0.34 
   2 -18  -2    1.44    0.16 
   4 -23  -9   -0.39    0.15 
   5 -22 -15    0.12    0.09 
   5 -22 -10    1.21    0.19 
   5 -21  -8    1.09    0.18 
   6 -21 -12    0.30    0.14 
   6 -21 -11    1.05    0.14 
   6 -19  -8   13.11    0.41 
   6 -16  -6    0.55    0.12 
  -8 -18  -2    7.98    0.26 
  -8 -15   0    4.59    0.20 
  -7 -21  -5    0.16    0.15 
  -7 -20  -3    0.28    0.17 
  -4 -24 -10   -0.27    0.11 
  -4 -24  -6    0.37    0.16 
  -4 -23  -4    0.23    0.18 
  -4 -20  -1    0.32    0.17 
  -3 -24 -12    0.23    0.14 
  -3 -24  -5    0.23    0.16 
  -3 -20  -1    0.44    0.17 
  -3 -16   1   16.73    0.44 
  -2 -25  -9    0.33    0.14 
  -2 -25  -8    0.22    0.15 
  -2 -24 -13    0.17    0.13 
  -2 -24  -5    0.20    0.17 
  -2 -18   0    4.74    0.22 
  -1 -25  -8   -0.16    0.15 
  -1 -23  -4    0.21    0.19 
  -1 -22  -3   -0.04    0.16 
  -1 -21  -2    1.05    0.15 
  -1 -17   0    0.39    0.14 
   0 -25 -12    0.74    0.17 
   0 -25  -8   -0.30    0.15 
   0 -24  -6    0.15    0.19 
   0 -20  -2    4.76    0.26 
   0 -16   0    2.85    0.16 
   1 -25 -12    0.12    0.13 
   1 -25 -11    0.81    0.14 
   1 -25 -10    0.91    0.16 
   1 -25  -9    0.07    0.15 
   1 -19  -2    0.11    0.15 
   1 -17  -1   14.38    0.39 
   2 -22  -5    0.70    0.19 
   4 -23 -14    0.41    0.11 
   4 -23 -10   -0.09    0.15 
   4 -22 -16    0.11    0.09 
   4 -22  -8    0.45    0.19 
   4 -19  -5    0.07    0.15 
   4 -17  -4    1.08    0.16 
   5 -22 -14    0.51    0.12 
   5 -22 -11    0.12    0.15 
   6 -21 -13    0.08    0.12 
   6 -20 -16    0.11    0.09 
   6 -20 -10    3.45    0.22 
   6 -17  -7    5.68    0.23 
   7 -19 -12    0.21    0.12 
   7 -18 -10    1.80    0.16 
   7 -17  -9    0.16    0.12 
  -8 -19  -8    0.58    0.11 
  -8 -19  -4    0.03    0.13 
  -7 -21  -8    0.04    0.11 
  -7 -21  -6    0.06    0.13 
  -7 -20 -10    1.21    0.10 
  -7 -19  -2    0.63    0.16 
  -7 -18  -1    0.41    0.15 
  -7 -14   1    0.30    0.11 
  -6 -22  -9    0.35    0.12 
  -6 -22  -5   -0.19    0.14 
  -6 -21 -11    0.66    0.11 
  -6 -21  -3   -0.08    0.16 
  -6 -20  -2    0.94    0.18 
  -6 -15   1    1.86    0.16 
  -5 -18   0    0.88    0.16 
  -4 -24  -9    0.43    0.12 
  -4 -24  -8    0.35    0.13 
  -4 -24  -7    0.89    0.16 
  -4 -23 -12    0.22    0.13 
  -4 -22  -3    0.50    0.17 
  -4 -21  -2    2.20    0.20 
  -4 -18   0    0.04    0.15 
  -3 -24 -11    0.06    0.16 
  -3 -23  -4    0.16    0.18 
  -3 -22  -3    0.13    0.18 
  -3 -21  -2    0.34    0.18 
  -2 -24  -6    1.26    0.20 
  -2 -23  -4   -0.16    0.16 
  -2 -22  -3    0.30    0.17 
  -2 -21  -2    0.20    0.18 
  -1 -25 -10   -0.04    0.13 
  -1 -25  -9    0.22    0.15 
  -1 -24  -6    0.22    0.19 
  -1 -19  -1    0.05    0.12 
   0 -25 -11    0.64    0.15 
   0 -25 -10    0.01    0.13 
   0 -25  -9    0.18    0.15 
   0 -24 -14    0.64    0.16 
   0 -23  -5    0.77    0.19 
   0 -21  -3    3.83    0.26 
   0 -18  -1    2.17    0.15 
   1 -24 -14    0.09    0.14 
   1 -24  -7    0.11    0.13 
   2 -24  -9   -0.34    0.15 
   2 -19  -3    9.66    0.32 
   2 -17  -2    7.24    0.23 
   3 -23 -15    0.00    0.11 
   4 -23 -13    0.17    0.11 
   4 -23 -12    0.58    0.16 
   4 -23 -11    0.13    0.15 
   4 -21  -7    1.53    0.20 
   4 -20  -6    0.64    0.18 
   5 -22 -13    0.21    0.13 
   5 -22 -12    0.63    0.14 
   5 -21 -16    0.17    0.09 
   5 -16  -5    1.51    0.15 
   6 -19  -9    0.62    0.18 
   6 -15  -6    0.44    0.10 
  -8 -19  -7   -0.12    0.10 
  -8 -19  -5    0.40    0.15 
  -8 -18  -3    0.05    0.15 
  -8 -17  -2    0.63    0.16 
  -8 -16  -1   -0.23    0.12 
  -8 -14   0   -0.03    0.10 
  -7 -20  -4    0.12    0.16 
  -7 -16   0    0.09    0.12 
  -6 -22  -8    0.13    0.12 
  -6 -22  -7    0.20    0.13 
  -6 -22  -6    0.19    0.14 
  -6 -21  -4    0.92    0.20 
  -6 -17   0    0.18    0.13 
  -4 -23  -5    1.13    0.19 
  -4 -22 -13   -0.17    0.11 
  -3 -24 -10    0.08    0.15 
  -3 -24  -7   -0.04    0.14 
  -3 -23 -13    0.38    0.13 
  -3 -15   1    3.82    0.17 
  -2 -24 -12    0.20    0.17 
  -2 -23 -14    0.14    0.12 
  -2 -19  -1   18.46    0.56 
  -2 -17   0    6.17    0.22 
  -1 -24 -13    0.19    0.17 
  -1 -20  -2    7.47    0.30 
  -1 -16   0    9.46    0.27 
   0 -24  -7    0.19    0.17 
   0 -23 -15   -0.23    0.12 
   0 -22  -4    0.51    0.15 
   1 -24  -8    1.84    0.21 
   1 -23  -6    0.15    0.17 
   1 -22  -5    0.90    0.21 
   1 -21  -4    0.91    0.20 
   1 -18  -2   -0.11    0.12 
   1 -16  -1    4.31    0.19 
   2 -24 -13    0.79    0.13 
   2 -24 -12    0.55    0.12 
   2 -24 -11    1.12    0.18 
   2 -24 -10    0.19    0.15 
   2 -23  -7   -0.13    0.16 
   2 -22  -6    0.70    0.20 
   2 -21  -5    1.92    0.21 
   2 -20  -4    0.11    0.16 
   4 -22  -9    0.01    0.16 
   4 -18  -5    1.14    0.16 
   5 -20 -17    0.18    0.08 
   5 -20  -8    0.63    0.16 
   5 -19  -7    2.00    0.19 
   6 -20 -15   -0.04    0.10 
   6 -20 -11    0.04    0.15 
   7 -18 -11   -0.03    0.12 
  -8 -19  -6    0.43    0.12 
  -7 -20  -9    0.92    0.13 
  -7 -19  -3    0.50    0.18 
  -7 -17  -1    1.44    0.15 
  -6 -20  -3    0.37    0.19 
  -6 -18  -1    1.53    0.17 
  -6 -14   1    0.40    0.12 
  -5 -17   0    0.45    0.14 
  -4 -23 -11    0.12    0.12 
  -4 -23  -6    0.46    0.17 
  -4 -22  -4    0.82    0.19 
  -4 -19  -1    3.51    0.22 
  -3 -24  -9   -0.20    0.12 
  -3 -24  -8    0.62    0.15 
  -3 -22 -14   -0.20    0.10 
  -3 -19  -1    0.20    0.15 
  -3 -17   0    0.61    0.13 
  -2 -24 -11    0.65    0.15 
  -2 -24  -7    0.22    0.17 
  -2 -23  -5   -0.07    0.18 
  -2 -20  -2    2.98    0.23 
  -1 -22  -4    0.27    0.18 
  -1 -18  -1    2.56    0.18 
   0 -24 -13    0.10    0.16 
   0 -23  -6    0.03    0.17 
   0 -19  -2    0.09    0.13 
   1 -24 -12    0.67    0.16 
   1 -24  -9    0.32    0.17 
   1 -23 -15    0.25    0.14 
   2 -23  -8    1.02    0.20 
   2 -18  -3    3.13    0.20 
   2 -16  -2   19.53    0.49 
   3 -23 -14   -0.05    0.10 
   3 -22 -16    0.60    0.12 
   3 -16  -3    1.92    0.15 
   4 -22 -15    1.52    0.11 
   4 -22 -10    0.35    0.19 
   4 -21  -8   -0.06    0.17 
   4 -19  -6    1.98    0.21 
   4 -16  -4    0.79    0.13 
   5 -21 -15   -0.06    0.10 
   5 -17  -6   -0.12    0.14 
   5 -15  -5   -0.12    0.11 
   6 -20 -14   -0.14    0.11 
   6 -20 -12    0.74    0.15 
   7 -18 -12   -0.04    0.11 
   7 -17 -10   -0.16    0.12 
  -8 -18  -9   -0.02    0.09 
  -8 -18  -4    0.17    0.14 
  -8 -15  -1    4.10    0.20 
  -7 -20  -8    0.73    0.13 
  -7 -20  -5    0.21    0.14 
  -7 -18  -2    0.28    0.14 
  -7 -15   0    2.23    0.14 
  -6 -21 -10    0.21    0.10 
  -6 -21  -5    1.82    0.18 
  -6 -19  -2    1.06    0.17 
  -6 -16   0    3.00    0.18 
  -4 -23 -10    0.33    0.12 
  -4 -23  -9   -0.18    0.14 
  -4 -23  -7    1.26    0.17 
  -4 -21  -3    1.80    0.20 
  -4 -20  -2    6.80    0.28 
  -3 -23 -12   -0.04    0.13 
  -3 -23  -6   -0.02    0.16 
  -3 -22  -4    0.23    0.17 
  -3 -21  -3   -0.20    0.17 
  -3 -20  -2    0.20    0.17 
  -2 -24 -10    0.49    0.14 
  -2 -24  -9   -0.01    0.14 
  -2 -24  -8   -0.29    0.15 
  -2 -23 -13    0.15    0.15 
  -2 -21  -3    5.50    0.28 
  -2 -18  -1    0.35    0.15 
  -2 -16   0    7.31    0.23 
  -1 -24 -11    0.16    0.14 
  -1 -24  -9    0.16    0.16 
  -1 -24  -8    5.24    0.27 
  -1 -23 -14    0.25    0.16 
  -1 -23  -6    1.06    0.21 
   0 -24 -12    0.38    0.14 
   0 -24 -11    0.92    0.15 
   0 -24 -10    0.11    0.15 
   0 -24  -9   -0.22    0.15 
   0 -21  -4    0.08    0.16 
   0 -20  -3    2.98    0.22 
   1 -24 -11    0.76    0.15 
   1 -24 -10    0.18    0.15 
   1 -23  -7    0.63    0.20 
   1 -22 -16    0.11    0.12 
   1 -19  -3    1.76    0.18 
   2 -23 -14    0.06    0.11 
   3 -21 -17    0.27    0.11 
   4 -22 -14    0.19    0.12 
   4 -22 -11    1.10    0.21 
   4 -20  -7   -0.25    0.16 
   5 -21 -14    0.31    0.13 
   5 -20  -9    0.52    0.17 
   5 -18  -7   -0.07    0.14 
   6 -20 -13   -0.21    0.11 
   6 -19 -10    1.00    0.16 
   6 -18  -9    1.50    0.18 
   6 -17  -8    1.02    0.16 
   7 -18 -13    2.03    0.14 
  -8 -18  -8    0.03    0.10 
  -8 -18  -5    0.40    0.14 
  -8 -17 -10    0.16    0.08 
  -8 -17  -3   -0.22    0.13 
  -7 -20  -7    0.20    0.12 
  -7 -19 -10    0.19    0.10 
  -7 -19  -4    0.87    0.18 
  -6 -21  -9    0.12    0.11 
  -6 -21  -6   -0.11    0.14 
  -6 -20  -4    0.47    0.19 
  -5 -16   0    2.03    0.15 
  -4 -23  -8    0.27    0.14 
  -4 -22 -12    0.13    0.12 
  -4 -22  -5    0.27    0.18 
  -4 -18  -1    2.90    0.20 
  -3 -23 -11    0.25    0.13 
  -3 -23  -7    2.14    0.20 
  -3 -18  -1    0.00    0.12 
  -2 -23  -6    0.42    0.18 
  -1 -24 -10    0.18    0.14 
  -1 -22 -15    0.03    0.12 
  -1 -22  -5   -0.04    0.16 
  -1 -19  -2    1.29    0.14 
  -1 -17  -1   14.54    0.40 
   0 -23 -14    0.09    0.16 
   0 -23  -7   -0.35    0.17 
   0 -18  -2    1.11    0.17 
   1 -23 -14    0.17    0.15 
   1 -23  -8    0.64    0.18 
   1 -22  -6    0.40    0.18 
   1 -20  -4    0.21    0.17 
   1 -17  -2    2.92    0.14 
   2 -23 -13    0.27    0.14 
   2 -23  -9    0.08    0.17 
   2 -22  -7    2.34    0.23 
   2 -21  -6    0.10    0.16 
   2 -20  -5    4.07    0.24 
   2 -19  -4    2.38    0.19 
   2 -17  -3    1.08    0.15 
   3 -22 -15   -0.05    0.10 
   4 -22 -13    0.35    0.13 
   4 -22 -12    0.20    0.14 
   4 -21 -16    0.97    0.10 
   4 -21  -9    0.16    0.18 
   4 -17  -5    6.23    0.23 
   4 -15  -4    0.18    0.10 
   5 -21 -13    0.37    0.13 
   5 -21 -12    0.97    0.15 
   5 -19  -8    3.44    0.21 
   6 -19 -16    0.77    0.10 
   7 -17 -11    1.37    0.15 
  -8 -18  -7    0.05    0.12 
  -8 -18  -6    0.14    0.14 
  -7 -18  -3    2.11    0.20 
  -7 -17  -2    1.13    0.17 
  -7 -16  -1    4.80    0.20 
  -7 -14   0    0.78    0.13 
  -6 -21  -8    0.18    0.13 
  -6 -21  -7   -0.11    0.13 
  -6 -20 -11   -0.21    0.08 
  -6 -19  -3    1.28    0.18 
  -6 -18  -2   -0.14    0.16 
  -6 -17  -1    0.96    0.15 
  -6 -15   0    7.22    0.24 
  -5 -22  -8    0.99    0.15 
  -4 -22  -6    0.21    0.17 
  -4 -21 -13   -0.10    0.13 
  -4 -21  -4   -0.05    0.16 
  -4 -20  -3    0.53    0.16 
  -4 -19  -2    0.11    0.15 
  -3 -23 -10    0.58    0.14 
  -3 -23  -9    2.65    0.19 
  -3 -23  -8    0.99    0.17 
  -3 -22 -13    0.20    0.14 
  -3 -19  -2    1.14    0.17 
  -3 -16   0    1.23    0.11 
  -2 -23 -12   -0.02    0.13 
  -2 -23  -7    0.41    0.18 
  -2 -22 -14   -0.06    0.14 
  -2 -22  -5    0.65    0.20 
  -2 -19  -2    1.10    0.17 
  -1 -23  -7    3.50    0.26 
  -1 -21 -16    0.29    0.10 
  -1 -21  -4    0.19    0.17 
  -1 -20  -3    1.48    0.15 
   0 -23  -8    2.76    0.24 
   0 -22  -6    0.51    0.20 
   0 -19  -3    0.75    0.17 
   1 -23 -13    0.17    0.15 
   1 -23  -9    1.89    0.21 
   1 -18  -3    3.64    0.20 
   2 -23 -10    0.35    0.17 
   2 -22  -8    0.79    0.18 
   4 -20 -17    0.74    0.11 
   4 -18  -6    0.27    0.15 
   5 -20 -16    0.04    0.08 
   5 -20 -10    0.46    0.17 
   5 -16  -6    0.52    0.12 
   6 -15  -7    5.23    0.18 
  -8 -17  -9    0.11    0.10 
  -8 -17  -4    0.18    0.14 
  -7 -19  -9    0.04    0.12 
  -7 -19  -5    0.17    0.14 
  -7 -18 -11    0.08    0.09 
  -6 -20  -5    0.28    0.16 
  -6 -19 -12    0.28    0.10 
  -5 -17  -1    1.35    0.16 
  -4 -22  -7   -0.17    0.15 
  -4 -20 -14   -0.18    0.13 
  -3 -22  -6    0.11    0.17 
  -3 -21 -14    0.18    0.14 
  -3 -21  -4    0.12    0.17 
  -3 -20  -3    1.14    0.19 
  -2 -23 -11    0.27    0.14 
  -2 -23 -10    0.47    0.16 
  -2 -23  -9    0.31    0.16 
  -2 -23  -8    0.21    0.17 
  -2 -21 -15    0.14    0.12 
  -2 -21  -4    1.23    0.16 
  -2 -20  -3    0.05    0.13 
  -2 -17  -1    1.38    0.15 
  -1 -23 -12   -0.11    0.13 
  -1 -23  -8    5.97    0.29 
  -1 -22  -6    0.37    0.19 
  -1 -18  -2    0.38    0.16 
   0 -23 -13   -0.09    0.13 
   0 -23  -9    1.44    0.20 
   0 -22 -15    0.44    0.16 
   0 -21  -5    0.63    0.18 
   0 -20  -4    0.69    0.19 
   1 -23 -12    0.14    0.14 
   1 -23 -10    0.25    0.16 
   1 -22 -15    0.01    0.14 
   1 -22  -7    2.81    0.24 
   1 -16  -2    2.18    0.15 
   2 -22 -15   -0.05    0.13 
   2 -18  -4    0.45    0.15 
   3 -21 -16    0.54    0.12 
   4 -21 -15   -0.02    0.10 
   4 -21 -10    0.41    0.17 
   4 -19 -18    0.58    0.11 
   4 -19  -7    0.17    0.16 
   4 -16  -5    0.93    0.15 
   5 -20 -15    0.05    0.11 
   5 -20 -11    1.37    0.20 
   5 -19 -17    0.75    0.10 
   5 -19  -9    0.70    0.16 
   5 -18  -8    0.19    0.17 
   5 -17  -7    2.12    0.17 
   6 -19 -15    0.91    0.11 
   6 -19 -14    0.18    0.14 
   6 -19 -13    0.80    0.15 
   6 -19 -12    1.17    0.15 
   6 -18 -17    0.10    0.08 
   6 -18 -10   10.03    0.33 
   6 -17  -9   10.61    0.35 
   6 -16  -8   43.30    1.33 
   7 -17 -12    0.63    0.14 
  -8 -17  -5    0.04    0.14 
  -8 -16  -3    1.11    0.14 
  -8 -15  -2   -0.23    0.11 
  -7 -19  -8    0.44    0.12 
  -7 -19  -7    0.44    0.15 
  -7 -19  -6    0.65    0.15 
  -7 -18  -4    0.69    0.18 
  -7 -15  -1    0.64    0.12 
  -7 -13   0    2.38    0.14 
  -6 -20 -10    0.55    0.12 
  -6 -20  -6    0.17    0.15 
  -6 -16  -1    0.44    0.13 
  -6 -14   0   10.83    0.29 
  -5 -15   0    1.19    0.12 
  -4 -22 -10    0.17    0.13 
  -4 -22  -9    0.05    0.13 
  -4 -22  -8    0.13    0.15 
  -4 -21  -5    0.57    0.17 
  -4 -17  -1    0.32    0.15 
  -3 -22 -12    0.28    0.13 
  -3 -20 -15    0.14    0.11 
  -3 -17  -1    0.14    0.12 
  -3 -15   0    2.91    0.16 
  -2 -22  -6    0.24    0.17 
  -2 -18  -2    7.07    0.26 
  -1 -23 -10    0.74    0.17 
  -1 -23  -9    0.16    0.17 
  -1 -22 -14    0.42    0.18 
  -1 -21  -5    4.34    0.27 
  -1 -19  -3    1.26    0.19 
  -1 -16  -1    0.44    0.10 
   0 -23 -12    0.35    0.14 
   0 -23 -11    0.10    0.15 
   0 -22  -7   -0.03    0.16 
   0 -21 -16    0.05    0.13 
   0 -20 -17    0.02    0.10 
   0 -17  -2    3.14    0.15 
   1 -21 -16   -0.24    0.15 
   1 -21  -6    0.05    0.18 
   1 -20  -5   -0.19    0.16 
   1 -19  -4    2.53    0.20 
   2 -22 -14    0.81    0.12 
   2 -22  -9    0.53    0.19 
   2 -20  -6   -0.02    0.16 
   2 -16  -3   11.50    0.31 
   3 -20 -17    0.49    0.14 
   3 -16  -4    1.98    0.15 
   4 -21 -14    0.22    0.12 
   4 -21 -13    2.47    0.20 
   4 -21 -12   -0.10    0.17 
   4 -21 -11    0.33    0.17 
   4 -20  -9    0.49    0.21 
   5 -20 -14    0.13    0.14 
   5 -20 -13    0.17    0.15 
   5 -20 -12    0.07    0.16 
   5 -18 -18   -0.07    0.07 
   5 -15  -6    1.91    0.15 
   7 -17 -14    0.69    0.13 
   7 -17 -13    0.10    0.12 
   7 -16 -11    0.21    0.13 
  -8 -17  -8    1.02    0.14 
  -8 -17  -7    0.03    0.14 
  -8 -17  -6    0.14    0.13 
  -8 -16 -10    0.34    0.09 
  -8 -15 -11   -0.01    0.07 
  -8 -13  -1    5.63    0.19 
  -7 -18 -10    0.72    0.13 
  -7 -17  -3    1.42    0.16 
  -7 -16  -2    2.11    0.16 
  -6 -20  -9   -0.01    0.12 
  -6 -20  -8    0.19    0.14 
  -6 -20  -7    0.56    0.16 
  -6 -18  -3    0.22    0.15 
  -5 -21  -8    0.25    0.15 
  -5 -21  -7    1.10    0.17 
  -4 -21 -12    0.34    0.12 
  -4 -21  -6    2.38    0.20 
  -4 -20  -4    0.47    0.16 
  -4 -19  -3    0.35    0.16 
  -4 -18  -2    2.88    0.20 
  -3 -22 -11    0.50    0.14 
  -3 -22  -8   -0.08    0.15 
  -3 -22  -7   -0.16    0.15 
  -3 -21  -5    1.81    0.21 
  -3 -18  -2    2.13    0.18 
  -2 -22  -7    0.42    0.19 
  -2 -21  -5    0.21    0.18 
  -2 -19  -3    0.48    0.17 
  -2 -16  -1    1.41    0.14 
  -1 -22  -7    0.14    0.17 
  -1 -21 -15    0.13    0.18 
  -1 -20  -4    0.15    0.14 
   0 -22 -14   -0.14    0.14 
   0 -21  -6    0.26    0.17 
   0 -18  -3    0.84    0.16 
   1 -20 -17    0.41    0.13 
   1 -17  -3    5.86    0.22 
   2 -22 -13   -0.05    0.12 
   2 -22 -11    0.30    0.20 
   2 -22 -10    0.06    0.17 
   3 -19 -18    0.01    0.11 
   4 -20 -16    0.11    0.10 
   4 -19  -8    0.28    0.17 
   4 -17  -6   -0.19    0.12 
   5 -19 -10    0.21    0.16 
   6 -18 -16   -0.08    0.10 
   6 -18 -11    6.89    0.26 
  -8 -16  -4    0.71    0.14 
  -8 -15  -3    1.50    0.15 
  -8 -14  -2    0.27    0.13 
  -7 -18  -5    0.68    0.16 
  -7 -14  -1    6.98    0.22 
  -6 -19 -11    0.09    0.10 
  -6 -19  -5    0.88    0.18 
  -5 -16  -1    4.16    0.20 
  -4 -21 -11   -0.33    0.11 
  -4 -20 -13    0.04    0.13 
  -3 -22 -10    1.91    0.17 
  -3 -22  -9    0.06    0.15 
  -3 -21 -13    0.15    0.14 
  -3 -20  -4    2.77    0.18 
  -3 -19  -3    1.58    0.18 
  -2 -22 -12   -0.01    0.13 
  -2 -22  -8    0.94    0.19 
  -1 -22 -13    0.59    0.15 
  -1 -22  -8    0.94    0.20 
  -1 -21  -6    0.25    0.17 
  -1 -20 -16   -0.25    0.13 
  -1 -19 -17    0.06    0.10 
  -1 -17  -2    2.56    0.18 
   0 -22 -13    0.14    0.13 
   0 -22  -8    0.21    0.19 
   0 -20  -5    1.04    0.19 
   0 -19  -4    0.21    0.16 
   0 -16  -2   26.58    0.64 
   1 -22 -13   -0.05    0.12 
   1 -22 -10    0.29    0.16 
   1 -22  -9    0.01    0.17 
   1 -21  -7   -0.22    0.18 
   1 -18  -4    0.13    0.14 
   2 -22 -12    0.34    0.15 
   2 -21  -8    0.21    0.18 
   2 -17  -4    0.25    0.13 
   4 -20 -10   -0.36    0.16 
   4 -18  -7    0.31    0.15 
   4 -15  -5    0.16    0.11 
   5 -19 -16    0.33    0.11 
   5 -18  -9    0.06    0.14 
   5 -17  -8    0.57    0.17 
   5 -16  -7    1.68    0.15 
   6 -18 -15   -0.01    0.11 
   6 -18 -12    1.56    0.18 
   6 -17 -10   20.24    0.59 
   6 -16  -9   24.84    0.66 
   6 -15  -8    8.64    0.24 
   7 -16 -12    2.04    0.17 
  -8 -16  -9   -0.09    0.10 
  -8 -16  -5    2.90    0.20 
  -7 -18  -9   -0.15    0.10 
  -7 -18  -8    0.15    0.14 
  -7 -18  -7    0.35    0.16 
  -7 -18  -6    0.51    0.15 
  -7 -17 -11    0.20    0.09 
  -7 -17  -4    7.44    0.29 
  -7 -16 -12    0.09    0.08 
  -6 -19 -10    0.11    0.12 
  -6 -19  -6    0.20    0.18 
  -6 -18 -12    1.14    0.11 
  -6 -18  -4    2.13    0.21 
  -6 -17 -13    0.04    0.09 
  -6 -13   0    1.33    0.11 
  -4 -21  -8    0.02    0.15 
  -4 -21  -7    0.46    0.17 
  -4 -20  -5    0.15    0.17 
  -4 -19 -14   -0.07    0.12 
  -3 -21  -6    1.63    0.16 
  -2 -22 -11    0.26    0.15 
  -2 -22 -10    0.20    0.16 
  -2 -21  -6   -0.11    0.17 
  -2 -20 -15   -0.10    0.14 
  -1 -22 -12    0.02    0.14 
  -1 -22 -11   -0.04    0.14 
  -1 -22  -9    0.30    0.18 
  -1 -20  -5    0.21    0.16 
  -1 -19  -4    0.15    0.17 
  -1 -18  -3    2.46    0.20 
   0 -22 -12   -0.18    0.13 
   0 -22 -11    0.32    0.16 
   0 -22 -10    0.26    0.17 
   0 -22  -9    0.15    0.17 
   0 -21 -15    0.29    0.15 
   0 -21  -7    1.39    0.19 
   1 -22 -12    0.05    0.14 
   1 -22 -11    0.09    0.16 
   1 -21 -15    0.19    0.13 
   1 -20  -6    8.76    0.34 
   1 -19  -5    1.37    0.18 
   2 -21 -15    0.28    0.11 
   2 -21  -9    1.42    0.19 
   2 -20  -7    1.06    0.19 
   2 -19  -6    1.25    0.18 
   2 -18  -5    0.70    0.15 
   3 -20 -16    0.19    0.12 
   3 -15  -4    0.22    0.11 
   4 -20 -15    0.27    0.11 
   4 -20 -11    0.68    0.18 
   4 -19 -17    0.47    0.09 
   4 -18 -18    0.33    0.10 
   5 -19 -15    1.09    0.15 
   5 -19 -11    0.04    0.15 
   5 -18 -17    0.07    0.10 
   5 -14  -6    4.38    0.16 
   6 -18 -14    5.07    0.22 
   6 -18 -13    0.13    0.12 
   6 -17 -17    0.71    0.10 
  -8 -16  -8    0.25    0.13 
  -8 -16  -7    0.32    0.13 
  -8 -16  -6    0.39    0.14 
  -7 -16  -3    6.88    0.25 
  -7 -15  -2    1.99    0.15 
  -6 -19  -8    0.01    0.16 
  -6 -19  -7    0.78    0.16 
  -6 -17  -3    1.50    0.17 
  -6 -16  -2    0.34    0.13 
  -5 -15  -1   16.52    0.42 
  -4 -20 -12    0.02    0.13 
  -4 -19  -4    4.84    0.25 
  -4 -18 -15    0.19    0.12 
  -4 -18  -3   -0.11    0.14 
  -4 -17  -2    7.49    0.26 
  -3 -21 -12   -0.02    0.12 
  -3 -21  -7    0.07    0.16 
  -3 -20  -5    0.71    0.19 
  -3 -19 -15    0.17    0.13 
  -3 -19  -4    0.66    0.18 
  -3 -18 -16    0.33    0.10 
  -3 -18  -3    2.38    0.19 
  -3 -17  -2    0.56    0.13 
  -2 -21 -13   -0.02    0.13 
  -2 -21  -7    0.49    0.18 
  -2 -20  -5    0.23    0.16 
  -2 -19 -16    0.06    0.12 
  -2 -19  -4    0.10    0.16 
  -2 -18  -3    6.13    0.25 
  -1 -21 -14    0.18    0.15 
  -1 -21  -7    0.24    0.19 
  -1 -16  -2    1.46    0.14 
   0 -20 -16    0.08    0.15 
   0 -20  -6    0.98    0.18 
   0 -19 -17    0.19    0.14 
   0 -17  -3    1.41    0.16 
   1 -21  -8    0.94    0.18 
   1 -16  -3   -0.20    0.11 
   2 -21 -14    0.20    0.12 
   2 -21 -10    0.43    0.18 
   2 -20 -16    0.15    0.13 
   3 -19 -17   -0.07    0.12 
   4 -20 -14    0.25    0.14 
   4 -20 -13    0.80    0.16 
   4 -20 -12    1.44    0.18 
   4 -19  -9   -0.10    0.16 
   4 -18  -8    1.28    0.19 
   4 -17  -7    3.91    0.22 
   5 -19 -14    0.18    0.12 
   5 -19 -13    0.08    0.14 
   5 -19 -12    0.13    0.15 
   5 -18 -10    1.72    0.19 
   5 -17 -18    0.01    0.08 
   5 -16 -19    0.00    0.07 
   6 -17 -11    7.38    0.29 
   6 -16 -18    0.15    0.08 
   7 -16 -15    1.36    0.13 
   7 -16 -14    0.49    0.12 
  -8 -15 -10    0.37    0.11 
  -8 -15  -4    0.10    0.12 
  -8 -14 -11    0.16    0.09 
  -8 -14  -3    0.48    0.13 
  -8 -13  -2    4.93    0.19 
  -7 -17 -10    0.16    0.11 
  -7 -17  -5    2.76    0.20 
  -7 -13  -1    1.34    0.11 
  -6 -18 -11    0.41    0.13 
  -6 -18  -5   -0.08    0.15 
  -6 -14  -1    4.22    0.17 
  -5 -16  -2    0.11    0.14 
  -3 -21 -11    0.08    0.14 
  -3 -21 -10    0.46    0.16 
  -3 -21  -9    0.46    0.17 
  -3 -21  -8    0.12    0.17 
  -3 -15  -1    1.59    0.13 
  -2 -21 -12    0.04    0.13 
  -2 -21  -8   -0.20    0.15 
   0 -21 -14    0.79    0.15 
   0 -21  -8    1.16    0.21 
   0 -19  -5   19.35    0.60 
   0 -18  -4    7.26    0.27 
   1 -21 -14    0.36    0.13 
   1 -21  -9   -0.15    0.15 
   1 -20  -7    4.13    0.25 
   1 -19 -17    0.30    0.16 
   1 -18 -18   -0.12    0.13 
   1 -17  -4   17.02    0.47 
   2 -21 -13    0.40    0.15 
   2 -21 -12    1.78    0.18 
   2 -21 -11    0.61    0.18 
   2 -20  -8    0.15    0.16 
   3 -18 -18    0.01    0.13 
   3 -17 -19   -0.05    0.10 
   3 -16  -5    0.12    0.12 
   4 -19 -16   -0.15    0.10 
   4 -19 -10    0.24    0.17 
   5 -17  -9    4.31    0.24 
   5 -16  -8    0.45    0.16 
   5 -15  -7    0.20    0.11 
   6 -17 -16    0.16    0.12 
   6 -17 -12    0.47    0.16 
   6 -16 -10   10.44    0.34 
   6 -14  -8    0.14    0.10 
  -8 -15  -9    0.16    0.12 
  -8 -15  -5    0.44    0.15 
  -7 -17  -9   -0.11    0.13 
  -7 -17  -6    3.82    0.21 
  -7 -16 -11    0.24    0.12 
  -7 -16  -4   10.28    0.33 
  -7 -14  -2    2.26    0.15 
  -6 -17  -4    0.46    0.16 
  -6 -15  -2    0.51    0.15 
  -5 -16 -15   -0.04    0.09 
  -4 -20 -11    0.07    0.13 
  -4 -20  -8    0.17    0.16 
  -4 -20  -7    1.83    0.20 
  -4 -19 -13    0.69    0.12 
  -4 -19  -5    0.52    0.16 
  -3 -20 -13   -0.12    0.12 
  -3 -20  -6   -0.01    0.16 
  -3 -16  -2   -0.16    0.11 
  -2 -21 -11   -0.01    0.14 
  -2 -21 -10   -0.12    0.15 
  -2 -21  -9    1.21    0.18 
  -2 -20 -14    0.43    0.14 
  -2 -20  -6    1.03    0.19 
  -2 -16  -2   14.08    0.38 
  -1 -21 -12    0.25    0.15 
  -1 -21  -8    1.23    0.16 
  -1 -20  -6    0.19    0.14 
  -1 -19 -16   -0.01    0.15 
  -1 -19  -5    0.66    0.18 
  -1 -18 -17    0.21    0.14 
  -1 -18  -4    1.73    0.18 
  -1 -17  -3    0.23    0.14 
   0 -21 -13    0.11    0.14 
   0 -21  -9    0.82    0.18 
   0 -20  -7    1.72    0.21 
   1 -21 -12    0.38    0.16 
   1 -21 -11   -0.15    0.15 
   1 -21 -10    1.60    0.20 
   1 -19  -6    0.11    0.16 
   1 -15  -3    1.26    0.14 
   2 -20  -9    0.09    0.17 
   2 -19  -7    1.48    0.18 
   2 -17  -5    1.06    0.15 
   4 -19 -15    3.00    0.19 
   5 -18 -16    1.35    0.13 
   5 -18 -11   -0.06    0.14 
   6 -17 -15    0.32    0.14 
   6 -17 -13    0.30    0.15 
   7 -15 -12    4.00    0.19 
  -8 -15  -8    1.01    0.15 
  -8 -15  -6    0.30    0.15 
  -7 -17  -8    0.23    0.13 
  -7 -17  -7    0.05    0.13 
  -7 -15 -12   -0.02    0.09 
  -7 -15  -3    8.48    0.27 
  -7 -14 -13    0.10    0.07 
  -7 -12  -1    1.49    0.12 
  -6 -18 -10   -0.11    0.12 
  -6 -18  -9    0.61    0.18 
  -6 -18  -7    1.07    0.17 
  -6 -17 -12    1.42    0.12 
  -6 -16 -13    0.60    0.10 
  -6 -16  -3    0.11    0.13 
  -6 -15 -14    1.40    0.11 
  -5 -14  -1    3.30    0.16 
  -4 -20 -10   -0.07    0.13 
  -4 -20  -9   -0.05    0.14 
  -4 -18 -14    0.40    0.12 
  -4 -17  -3   -0.22    0.14 
  -3 -20 -12    0.19    0.14 
  -3 -20  -7    0.24    0.18 
  -3 -19 -14    0.31    0.14 
  -3 -19  -5    1.45    0.19 
  -3 -18  -4    1.35    0.17 
  -3 -17  -3    8.29    0.27 
  -2 -20  -7    0.49    0.19 
  -2 -19 -15    0.45    0.15 
  -2 -19  -5    3.95    0.25 
  -2 -18  -4    0.33    0.16 
  -2 -17 -17    0.00    0.12 
  -2 -17  -3   13.06    0.39 
  -1 -21 -11    0.04    0.16 
  -1 -21 -10    1.27    0.20 
  -1 -20  -7    0.12    0.17 
  -1 -15  -2   20.90    0.48 
   0 -21 -11    1.87    0.20 
   0 -21 -10    0.82    0.19 
   0 -16  -3    0.29    0.10 
   1 -20 -15    0.08    0.12 
   1 -20  -8    2.68    0.24 
   2 -15  -4    1.69    0.13 
   4 -19 -14    0.14    0.17 
   4 -19 -12    0.03    0.18 
   4 -19 -11    0.36    0.18 
   4 -18 -17    1.14    0.11 
   4 -18  -9    0.20    0.16 
   4 -17 -18    0.10    0.10 
   4 -17  -8    0.98    0.18 
   4 -16 -19   -0.13    0.09 
   4 -16  -7    0.23    0.14 
   4 -15  -6    0.84    0.12 
   5 -18 -15   -0.07    0.11 
   5 -18 -12    0.58    0.17 
   5 -17 -17    0.32    0.12 
   6 -17 -14    0.74    0.13 
   6 -16 -17    0.17    0.11 
   6 -16 -11    0.10    0.15 
   7 -15 -13    2.66    0.18 
  -8 -15  -7    0.14    0.11 
  -8 -14 -10    0.10    0.11 
  -8 -14  -4    2.73    0.16 
  -8 -13  -3    2.56    0.16 
  -8 -12 -12    0.04    0.07 
  -7 -16 -10    0.23    0.13 
  -7 -16  -5    8.91    0.30 
  -6 -18  -8    0.22    0.15 
  -6 -17  -5    5.47    0.25 
  -6 -13  -1    5.22    0.17 
  -5 -19  -9    1.05    0.17 
  -5 -15  -2   11.92    0.33 
  -4 -19 -12   -0.07    0.11 
  -4 -19  -6    1.62    0.19 
  -4 -17 -15    0.22    0.13 
  -3 -20 -11    1.29    0.16 
  -3 -20 -10    0.23    0.16 
  -3 -20  -9    0.87    0.18 
  -3 -20  -8    1.31    0.18 
  -3 -18 -15    0.24    0.13 
  -3 -17 -16    0.10    0.12 
  -2 -18 -16   -0.33    0.13 
  -1 -20 -14   -0.10    0.14 
   0 -20 -14    1.22    0.15 
   0 -20  -8    0.97    0.20 
   0 -19 -16    0.10    0.16 
   0 -19  -6    0.32    0.15 
   0 -18 -17    0.47    0.18 
   0 -18  -5    0.45    0.16 
   0 -17 -18   -0.03    0.11 
   1 -20  -9    2.85    0.23 
   1 -19 -16    0.22    0.13 
   1 -19  -7   -0.04    0.16 
   1 -16  -4    1.01    0.13 
   2 -20 -11    0.59    0.18 
   2 -20 -10    1.03    0.19 
   2 -19 -16    0.13    0.11 
   2 -19  -8   -0.06    0.16 
   4 -19 -13    1.39    0.18 
   5 -18 -14    0.40    0.14 
   5 -18 -13    0.16    0.14 
   5 -17 -10    0.20    0.14 
   5 -15  -8    4.77    0.21 
   5 -14  -7    0.63    0.11 
   6 -15 -18    0.48    0.11 
   6 -15 -10    0.25    0.14 
   6 -14  -9    0.89    0.13 
   6 -13  -8    1.64    0.11 
   7 -15 -15    0.10    0.11 
   7 -15 -14    5.84    0.21 
  -8 -14  -5    0.38    0.14 
  -8 -13 -11    0.07    0.09 
  -7 -16  -9    0.25    0.14 
  -7 -16  -6    0.48    0.15 
  -7 -15  -4    3.73    0.20 
  -7 -14  -3   22.20    0.58 
  -7 -13  -2    3.25    0.16 
  -6 -17 -11    0.71    0.13 
  -6 -16  -4    0.22    0.15 
  -5 -16  -3    6.12    0.24 
  -4 -19 -11   -0.24    0.13 
  -4 -19  -7    3.40    0.23 
  -4 -18  -5    4.59    0.24 
  -3 -19 -13   -0.26    0.12 
  -3 -19  -6    0.33    0.18 
  -3 -15  -2    0.00    0.11 
  -2 -20 -12    0.18    0.15 
  -2 -20  -9    0.71    0.19 
  -2 -20  -8    0.60    0.19 
  -2 -19  -6    1.21    0.19 
  -1 -20  -8    0.31    0.19 
  -1 -19 -15    0.50    0.15 
  -1 -19  -6    0.09    0.13 
  -1 -18  -5   10.06    0.35 
  -1 -17  -4    2.64    0.19 
  -1 -16  -3    4.60    0.17 
   0 -20  -9    0.73    0.20 
   0 -15  -3    9.07    0.24 
   1 -18 -17    0.35    0.14 
   1 -18  -6    2.75    0.20 
   1 -17 -18    0.45    0.16 
   1 -17  -5    0.06    0.13 
   1 -16 -19   -0.17    0.10 
   2 -20 -12    0.24    0.16 
   2 -18 -17   -0.05    0.12 
   2 -18  -7    1.10    0.17 
   2 -17  -6   -0.03    0.14 
   2 -16  -5    5.71    0.20 
   3 -17 -18    1.10    0.14 
   3 -16 -19   -0.01    0.13 
   4 -18 -16    1.82    0.14 
   4 -18 -10    0.00    0.15 
   4 -14  -6    3.09    0.16 
   5 -17 -16    0.15    0.12 
   5 -17 -11    1.56    0.19 
   5 -16 -18    0.47    0.10 
   5 -15 -19    0.56    0.09 
   6 -16 -16    0.46    0.13 
   6 -16 -12    0.29    0.14 
   6 -14 -19    0.14    0.08 
   7 -14 -12   14.72    0.41 
  -8 -14  -9   -0.09    0.12 
  -8 -14  -6    0.56    0.15 
  -7 -15 -11   -0.02    0.10 
  -7 -13 -13   -0.06    0.07 
  -6 -17 -10    0.11    0.14 
  -6 -17  -7    0.24    0.18 
  -6 -17  -6    0.41    0.16 
  -6 -16 -12   -0.03    0.10 
  -6 -15  -3    1.69    0.15 
  -4 -19 -10   -0.05    0.14 
  -4 -19  -9    0.20    0.16 
  -4 -19  -8    0.26    0.17 
  -4 -18 -13    0.47    0.12 
  -4 -17  -4    3.70    0.21 
  -3 -19  -7   -0.20    0.14 
  -3 -18  -5    2.20    0.20 
  -3 -17  -4    2.52    0.18 
  -3 -16  -3    1.25    0.14 
  -2 -20 -11   -0.15    0.15 
  -2 -20 -10   -0.22    0.16 
  -2 -19 -14   -0.06    0.13 
  -2 -17  -4    3.83    0.20 
  -2 -16  -3    6.51    0.23 
  -2 -15 -18   -0.02    0.09 
  -1 -20 -10    0.82    0.19 
  -1 -20  -9    1.73    0.21 
  -1 -19  -7    2.07    0.21 
  -1 -17 -17    0.15    0.15 
  -1 -16 -18    0.09    0.11 
   0 -20 -13    0.95    0.14 
   0 -20 -12    0.27    0.16 
   0 -20 -10    0.70    0.19 
   0 -19 -15    0.04    0.13 
   0 -19  -7    1.05    0.18 
   1 -20 -12    0.45    0.17 
   1 -19 -15   -0.03    0.13 
   1 -19  -8    0.69    0.19 
   2 -19 -15   -0.09    0.12 
   2 -19  -9    3.62    0.24 
   2 -17 -18   -0.06    0.13 
   4 -18 -15    0.25    0.14 
   4 -18 -11   -0.07    0.16 
   4 -17 -17    0.42    0.12 
   4 -17  -9   -0.12    0.14 
   4 -14 -20    0.06    0.10 
   5 -17 -12   -0.05    0.16 
   6 -16 -15    0.11    0.12 
   6 -16 -14    0.20    0.15 
   6 -16 -13    0.18    0.14 
   7 -14 -13    2.12    0.16 
  -8 -14  -8    0.48    0.12 
  -8 -14  -7    0.07    0.13 
  -8 -13 -10    0.42    0.12 
  -8 -12  -3    0.19    0.11 
  -7 -15  -5    0.66    0.15 
  -7 -14 -12    0.09    0.09 
  -6 -17  -9    0.08    0.15 
  -6 -17  -8    0.27    0.15 
  -6 -16  -5    0.51    0.15 
  -6 -15 -13    0.68    0.10 
  -6 -14 -14    0.17    0.08 
  -5 -14  -2    1.27    0.12 
  -4 -18 -12    0.62    0.17 
  -4 -18  -6   17.43    0.55 
  -4 -17 -14    0.28    0.11 
  -4 -16 -15    0.03    0.10 
  -4 -15 -16    0.24    0.11 
  -3 -19 -12    0.20    0.14 
  -3 -19 -11    0.68    0.16 
  -3 -18 -14   -0.15    0.11 
  -3 -15 -17    0.45    0.11 
  -2 -19 -13   -0.15    0.13 
  -2 -19  -7    0.20    0.16 
  -2 -18 -15    0.06    0.13 
  -2 -16 -17    0.50    0.14 
  -1 -15  -3   33.95    0.88 
   0 -19  -8    2.34    0.21 
   0 -18  -6    3.42    0.18 
   0 -17  -5    4.84    0.22 
   0 -16  -4    5.95    0.19 
   0 -15 -19    0.36    0.10 
   1 -19  -9    0.38    0.17 
   1 -18  -7    0.74    0.17 
   1 -15  -4    0.04    0.12 
   2 -19 -10    0.57    0.18 
   2 -18  -8   -0.16    0.15 
   4 -18 -14   -0.15    0.14 
   4 -18 -12    0.32    0.17 
   4 -16 -18    2.07    0.14 
   4 -16  -8    0.69    0.14 
   4 -15 -19    0.42    0.10 
   4 -15  -7    2.26    0.15 
   5 -17 -15    0.22    0.13 
   5 -17 -14    2.83    0.19 
   5 -17 -13    0.42    0.16 
   5 -16 -17    0.64    0.13 
   5 -16 -10    3.25    0.20 
   6 -15 -17    0.49    0.12 
   6 -15 -11    3.70    0.19 
   7 -14 -16    1.24    0.13 
   7 -14 -15    0.03    0.11 
   7 -14 -14    0.69    0.13 
  -8 -13  -5    0.13    0.14 
  -8 -12 -11   -0.07    0.09 
  -8 -11 -12    0.03    0.08 
  -7 -15 -10    0.23    0.12 
  -7 -15  -6    0.40    0.17 
  -7 -14  -4    0.20    0.13 
  -7 -13  -3    0.35    0.13 
  -7 -12  -2    2.69    0.13 
  -6 -16 -11   -0.22    0.12 
  -6 -15  -4    6.00    0.23 
  -6 -14  -3    0.54    0.15 
  -6 -13  -2   -0.04    0.10 
  -5 -15  -3   11.61    0.34 
  -5 -13 -16    0.59    0.10 
  -4 -18  -7    0.46    0.17 
  -4 -17  -5   13.00    0.42 
  -3 -19 -10    1.04    0.16 
  -3 -19  -9    0.06    0.15 
  -3 -18  -6    1.25    0.17 
  -3 -17 -15    0.18    0.12 
  -3 -16 -16   -0.04    0.12 
  -2 -19 -12   -0.05    0.14 
  -2 -19  -8   -0.09    0.16 
  -2 -18  -6    4.34    0.25 
  -1 -19 -13    0.08    0.15 
  -1 -19  -8    2.78    0.22 
  -1 -18  -6    0.89    0.18 
  -1 -17  -5    7.72    0.29 
  -1 -16  -4    8.81    0.27 
   0 -19 -14    0.31    0.15 
   0 -17 -17   -0.05    0.14 
   0 -16 -18    0.14    0.14 
   1 -19 -14    0.25    0.14 
   1 -18 -16    0.63    0.13 
   1 -17  -6    4.59    0.22 
   1 -16  -5    5.01    0.20 
   2 -19 -13    0.11    0.16 
   2 -19 -12    0.00    0.16 
   2 -18 -16    0.44    0.12 
   2 -17  -7    1.17    0.16 
   2 -16  -6    9.82    0.30 
   2 -15  -5    1.17    0.13 
   3 -15  -6    0.56    0.12 
   3 -14 -20    0.25    0.11 
   4 -17 -16    0.10    0.15 
   4 -17 -10    0.75    0.17 
   5 -15 -18   -0.08    0.10 
   5 -14  -8    0.95    0.12 
   5 -13 -20    0.05    0.07 
   6 -15 -12    6.94    0.26 
   6 -14 -18   -0.08    0.09 
   6 -13  -9    9.31    0.24 
   6 -12 -20    0.00    0.07 
  -8 -13  -9    0.09    0.13 
  -8 -13  -6    0.46    0.14 
  -8 -12  -4    1.10    0.13 
  -7 -15  -9    0.12    0.13 
  -7 -15  -8    0.53    0.14 
  -7 -15  -7    0.07    0.14 
  -7 -14 -11   -0.07    0.12 
  -7 -11 -14    0.17    0.07 
  -6 -16 -10    1.28    0.18 
  -6 -16  -6    1.12    0.17 
  -6 -15 -12    0.02    0.12 
  -6 -12 -15    0.12    0.09 
  -4 -18 -11    0.06    0.14 
  -4 -18 -10    0.05    0.15 
  -4 -18  -9    0.46    0.17 
  -4 -18  -8    0.43    0.17 
  -4 -16  -4    4.78    0.23 
  -3 -18 -13    0.11    0.13 
  -3 -18  -7    0.28    0.16 
  -3 -17  -5    1.75    0.17 
  -3 -16  -4    0.15    0.12 
  -2 -19 -11    0.34    0.17 
  -2 -19  -9   -0.31    0.16 
  -2 -18 -14   -0.07    0.12 
  -2 -17  -5    2.42    0.19 
  -2 -16  -4    2.55    0.18 
  -2 -15  -3    1.34    0.12 
  -1 -19 -12   -0.06    0.15 
  -1 -19 -10    0.33    0.18 
  -1 -18 -15   -0.01    0.12 
   0 -19 -13    0.53    0.17 
   0 -19  -9    2.81    0.19 
   0 -18  -7    1.38    0.19 
   1 -19 -13   -0.10    0.14 
   1 -19 -12    0.15    0.16 
   1 -19 -11    0.20    0.17 
   1 -18  -8    3.47    0.23 
   1 -17 -17    0.28    0.13 
   1 -16 -18    0.84    0.15 
   1 -15 -19    0.10    0.12 
   2 -17 -17    0.47    0.12 
   2 -16 -18   -0.01    0.13 
   3 -15 -19    0.05    0.12 
   4 -17 -11    0.19    0.16 
   5 -16 -11    0.35    0.14 
   5 -14 -19    0.54    0.10 
   6 -15 -16    0.86    0.13 
   6 -15 -15    0.21    0.13 
   6 -13 -19    0.02    0.09 
   7 -13 -17    0.12    0.10 
  -8 -13  -8    0.00    0.12 
  -8 -13  -7    0.02    0.13 
  -8 -11  -3    0.30    0.09 
  -7 -13 -12    0.27    0.12 
  -7 -12 -13    0.21    0.10 
  -6 -16  -9   -0.09    0.14 
  -6 -16  -8    0.33    0.16 
  -6 -16  -7    0.08    0.15 
  -6 -15  -5    5.16    0.25 
  -6 -14 -13    0.07    0.11 
  -6 -13 -14    0.36    0.10 
  -5 -15  -4    0.55    0.15 
  -5 -13  -2    0.34    0.11 
  -4 -17  -6    0.60    0.16 
  -4 -16 -14    0.17    0.11 
  -4 -14 -16    0.49    0.14 
  -3 -18 -12    0.12    0.14 
  -3 -18  -8    0.05    0.16 
  -3 -17 -14    0.33    0.13 
  -3 -14 -17    0.01    0.13 
  -2 -18  -7    2.53    0.20 
  -2 -17 -15    0.30    0.13 
  -2 -14 -18    0.06    0.11 
  -1 -19 -11    0.23    0.17 
  -1 -18 -14    0.58    0.18 
  -1 -18  -7    4.77    0.24 
  -1 -16 -17    0.38    0.16 
   0 -19 -12    1.23    0.15 
   0 -19 -11    2.23    0.22 
   0 -18 -15    0.46    0.14 
   0 -17  -6    2.69    0.20 
   0 -16  -5    0.44    0.13 
   0 -15  -4    5.42    0.17 
   1 -18 -15   -0.13    0.13 
   1 -13 -20    0.26    0.12 
   2 -18 -10   -0.12    0.16 
   2 -17  -8    0.16    0.15 
   4 -17 -15    0.07    0.14 
   4 -17 -14    1.39    0.19 
   4 -17 -13    1.13    0.20 
   4 -17 -12    0.65    0.18 
   4 -16 -17    0.61    0.12 
   4 -15  -8    1.32    0.14 
   4 -14  -7    2.08    0.14 
   4 -13 -20   -0.14    0.09 
   5 -16 -15    0.09    0.15 
   5 -16 -13   -0.27    0.16 
   5 -16 -12    0.56    0.15 
   5 -15 -10    1.68    0.16 
   6 -15 -14    1.02    0.15 
   6 -14 -11    4.14    0.20 
   7 -13 -16    2.03    0.14 
   7 -13 -13    0.95    0.14 
  -8 -12 -10    0.42    0.12 
  -8 -12  -5    0.30    0.13 
  -8 -10 -12    0.02    0.09 
  -7 -14 -10    0.44    0.13 
  -7 -14  -6    5.11    0.24 
  -7 -13  -4    5.86    0.21 
  -7 -12  -3    4.74    0.19 
  -6 -15 -11    0.07    0.16 
  -6 -14  -4    0.68    0.15 
  -6 -13  -3    1.77    0.15 
  -6 -12  -2    2.30    0.12 
  -5 -14  -3    4.39    0.18 
  -5 -12 -16    0.20    0.12 
  -4 -17 -12    0.02    0.13 
  -4 -17  -7    2.03    0.19 
  -4 -16  -5    4.36    0.22 
  -4 -15 -15    0.00    0.10 
  -3 -18 -11    0.37    0.16 
  -3 -18 -10   -0.03    0.15 
  -3 -18  -9    0.06    0.16 
  -3 -17  -6    0.51    0.17 
  -3 -16 -15   -0.17    0.11 
  -2 -18 -13    0.49    0.16 
  -2 -18  -8    0.45    0.16 
  -2 -17  -6    0.35    0.16 
  -2 -16 -16    0.16    0.13 
  -2 -15 -17   -0.13    0.13 
  -1 -18  -8    0.96    0.19 
  -1 -17  -6    2.95    0.21 
  -1 -16  -5    1.89    0.17 
  -1 -15  -4    1.18    0.14 
  -1 -13 -19    0.19    0.12 
   0 -18 -14    0.21    0.15 
   0 -18  -8    0.51    0.13 
   0 -14 -19    0.19    0.13 
   1 -18  -9    2.64    0.21 
   1 -16  -6    2.98    0.17 
   2 -18 -13    0.32    0.16 
   2 -18 -12    0.02    0.15 
   2 -18 -11   -0.03    0.16 
   2 -17 -16    0.05    0.12 
   2 -16  -7    0.36    0.13 
   2 -15  -6    0.64    0.13 
   3 -14  -6    0.42    0.11 
   4 -16 -10    0.06    0.15 
   4 -14 -19   -0.01    0.10 
   5 -16 -14   -0.01    0.14 
   5 -15 -17    0.10    0.11 
   5 -14  -9    5.50    0.20 
   5 -13  -8    0.30    0.10 
   6 -14 -17    0.23    0.11 
   6 -12  -9    0.69    0.11 
   7 -13 -15    5.18    0.20 
   7 -13 -14    8.84    0.27 
  -8 -12  -9    0.39    0.14 
  -8 -12  -6    0.50    0.14 
  -8 -11 -11    0.15    0.11 
  -8 -11  -4    3.50    0.17 
  -7 -14  -9    0.15    0.13 
  -7 -14  -8   -0.17    0.15 
  -7 -14  -7    2.40    0.18 
  -7 -13 -11    0.22    0.13 
  -7 -10 -14   -0.02    0.07 
  -6 -15 -10    0.57    0.18 
  -6 -15  -6    0.01    0.14 
  -6 -11 -15   -0.04    0.08 
  -4 -17 -11    0.29    0.16 
  -4 -17 -10    0.04    0.15 
  -4 -17  -8    0.18    0.15 
  -4 -16 -13    0.26    0.15 
  -4 -15  -4    0.14    0.14 
  -4 -12 -17    0.04    0.12 
  -3 -16  -5    0.70    0.14 
  -3 -12 -18   -0.07    0.09 
  -2 -18 -12    0.02    0.16 
  -2 -18 -11    0.29    0.17 
  -2 -18 -10    0.13    0.17 
  -2 -18  -9    0.02    0.15 
  -2 -16  -5   14.98    0.43 
  -2 -15  -4    0.32    0.13 
  -2 -14  -3    0.22    0.11 
  -1 -18 -13    2.11    0.20 
  -1 -18  -9    0.54    0.18 
  -1 -17 -15    0.22    0.14 
   0 -18  -9    0.19    0.16 
   0 -17  -7    0.78    0.17 
   0 -16 -17   -0.26    0.13 
   0 -15 -18   -0.09    0.13 
   0 -12 -20    0.09    0.09 
   1 -18 -13   -0.18    0.15 
   1 -18 -12    0.09    0.16 
   1 -18 -11    0.24    0.16 
   1 -18 -10    1.23    0.20 
   1 -17 -16    0.83    0.15 
   1 -17  -8    0.70    0.17 
   1 -16 -17    0.22    0.15 
   1 -14 -19   -0.07    0.12 
   2 -16 -17    0.28    0.14 
   3 -13 -20    0.30    0.13 
   4 -16 -16    0.42    0.14 
   4 -15  -9    2.19    0.18 
   5 -14 -18    0.06    0.11 
   5 -13 -19    0.10    0.10 
   5 -12 -20    0.17    0.09 
   6 -14 -16   -0.02    0.12 
   6 -14 -12    2.61    0.17 
   6 -13 -18    0.19    0.11 
   6 -11 -20    0.01    0.08 
  -8 -12  -8    0.18    0.14 
  -7 -13  -5   24.60    0.63 
  -7 -12 -12    0.08    0.11 
  -7 -11 -13    0.09    0.10 
  -6 -15  -9    0.17    0.15 
  -6 -15  -8    0.10    0.15 
  -6 -15  -7    2.87    0.20 
  -6 -14 -12    0.19    0.12 
  -6 -14  -5    3.10    0.20 
  -6 -12 -14    0.22    0.10 
  -4 -17  -9    0.59    0.17 
  -4 -16  -6    0.53    0.16 
  -3 -17 -12    0.17    0.15 
  -3 -17  -7    0.24    0.13 
  -3 -16 -14    0.17    0.13 
  -3 -15  -4    0.60    0.10 
  -2 -17  -7    1.51    0.19 
  -2 -13 -18    0.08    0.12 
  -1 -18 -12   -0.11    0.16 
  -1 -18 -11    0.25    0.16 
  -1 -18 -10   -0.07    0.16 
  -1 -17  -7    0.52    0.17 
  -1 -16 -16    0.10    0.13 
  -1 -15 -17    0.28    0.14 
  -1 -14 -18    0.23    0.15 
   0 -18 -11    3.49    0.24 
   0 -18 -10    0.07    0.16 
   0 -17 -15    0.48    0.15 
   0 -16  -6   10.56    0.34 
   0 -15  -5    5.77    0.20 
   1 -17 -15    0.10    0.14 
   1 -15 -18    1.11    0.14 
   2 -17 -15    0.38    0.15 
   2 -17 -10    3.48    0.21 
   2 -15 -18    0.00    0.10 
   2 -14 -19    0.11    0.13 
   3 -11 -21    0.26    0.10 
   4 -16 -15    0.12    0.14 
   4 -16 -11    1.65    0.18 
   4 -14  -8    3.43    0.17 
   5 -15 -16    0.95    0.14 
   5 -14 -10    0.66    0.15 
   5 -10 -21    0.44    0.08 
   6 -14 -15    0.35    0.15 
   6 -14 -14    4.33    0.23 
   6 -14 -13    0.90    0.15 
   6 -13 -11    0.04    0.11 
   7 -12 -17    0.14    0.10 
   7 -12 -13   12.58    0.34 
  -8 -11 -10    0.37    0.12 
  -8 -11  -5    0.22    0.13 
  -7 -13 -10    0.03    0.12 
  -7 -13  -6   12.86    0.41 
  -7 -12  -4    5.11    0.19 
  -7 -11  -3    2.52    0.15 
  -6 -13 -13    0.17    0.11 
  -6 -13  -4    0.85    0.14 
  -5 -14  -4    7.93    0.24 
  -5 -13  -3    1.13    0.12 
  -4 -16 -12   -0.02    0.14 
  -4 -15  -5    1.58    0.17 
  -4 -14 -15    0.80    0.11 
  -4 -13 -16    0.19    0.10 
  -3 -17 -11    0.56    0.17 
  -3 -17 -10    0.07    0.16 
  -3 -17  -9    0.21    0.15 
  -3 -17  -8    0.54    0.16 
  -3 -16  -6   10.82    0.35 
  -3 -15 -15    0.09    0.12 
  -3 -13 -17    0.15    0.12 
  -2 -17 -13    0.11    0.16 
  -2 -17  -8   -0.09    0.15 
  -2 -16 -15    0.23    0.13 
  -2 -15 -16   -0.14    0.12 
  -2 -14 -17    0.02    0.13 
  -2 -11 -19    0.02    0.09 
  -1 -17 -14    0.67    0.17 
  -1 -17  -8    0.77    0.16 
   0 -17  -8    0.80    0.18 
   0 -16 -16    0.37    0.14 
   0 -13 -19    0.36    0.14 
   1 -17  -9   -0.16    0.15 
   1 -16  -7    2.15    0.17 
   1 -15  -6   -0.11    0.11 
   1 -12 -20    0.16    0.11 
   2 -17 -11    3.62    0.22 
   2 -16  -8    0.17    0.13 
   2 -15  -7    0.80    0.14 
   3 -14  -7    0.08    0.11 
   4 -16 -13    0.29    0.17 
   4 -16 -12    0.04    0.16 
   4 -15 -17    0.32    0.13 
   4 -12 -20   -0.10    0.09 
   5 -15 -15    1.09    0.15 
   5 -15 -14   -0.01    0.14 
   5 -15 -13    3.87    0.21 
   5 -14 -17    0.26    0.13 
   5 -13  -9    0.33    0.13 
   6 -13 -17    0.05    0.13 
   6 -12 -10    4.04    0.17 
   7 -12 -16    1.30    0.13 
   7 -12 -15    4.48    0.19 
   7 -12 -14   18.45    0.49 
   7 -11 -18    0.14    0.10 
  -8 -11  -9    0.27    0.13 
  -8 -10  -4    1.22    0.12 
  -8  -9 -12   -0.06    0.09 
  -7 -13  -9    0.10    0.13 
  -7 -13  -8   -0.14    0.15 
  -7 -13  -7    0.67    0.17 
  -7  -9 -14    0.14    0.08 
  -6 -14 -11    0.41    0.15 
  -6 -14  -6    0.07    0.14 
  -6 -12  -3    0.48    0.11 
  -4 -16 -11    1.10    0.17 
  -4 -16  -8    0.77    0.17 
  -4 -11 -17    0.23    0.13 
  -3 -16 -13   -0.01    0.13 
  -3 -15  -5    7.31    0.24 
  -3 -14 -16    0.23    0.11 
  -3 -11 -18    0.03    0.12 
  -2 -17 -11    0.41    0.18 
  -2 -17  -9    1.47    0.19 
  -2 -16  -6    1.37    0.13 
  -2 -15  -5    1.85    0.16 
  -1 -17 -13    0.16    0.15 
  -1 -16 -15   -0.01    0.13 
  -1 -14  -4    1.80    0.12 
  -1 -12 -19    0.18    0.12 
   0 -17 -14    1.37    0.18 
   0 -17  -9    0.10    0.15 
   0 -16  -7    0.89    0.16 
   0 -15 -17   -0.12    0.12 
   0 -14 -18    0.09    0.14 
   0 -11 -20    0.19    0.12 
   1 -17 -14    0.56    0.16 
   1 -17 -10    0.65    0.18 
   1 -16 -16    1.53    0.16 
   2 -17 -13    0.80    0.18 
   2 -17 -12    0.35    0.17 
   2 -16 -16    0.51    0.14 
   2 -12 -20    0.66    0.14 
   4 -15 -16    0.14    0.16 
   4 -15 -10    0.09    0.14 
   4 -14 -18    0.77    0.12 
   4 -13 -19    0.33    0.10 
   5 -14 -11    0.31    0.15 
   6 -13 -12    1.35    0.16 
   6 -10 -20    0.13    0.09 
  -8 -11  -8    0.22    0.14 
  -8 -11  -7    0.17    0.14 
  -8  -7 -13    0.20    0.07 
  -7 -12 -11    0.12    0.12 
  -7 -12  -5   24.94    0.63 
  -7 -11 -12    0.45    0.13 
  -7 -10 -13    0.10    0.11 
  -6 -14 -10    0.19    0.15 
  -6 -14  -9    0.12    0.17 
  -6 -14  -8    0.90    0.19 
  -6 -14  -7    0.77    0.16 
  -6 -13 -12    0.40    0.13 
  -6 -10 -15    0.04    0.07 
  -5 -14  -5    0.17    0.13 
  -4 -16 -10    0.62    0.17 
  -4 -16  -9    0.40    0.16 
  -4 -15 -13    0.08    0.13 
  -4 -15  -6    0.24    0.14 
  -3 -16  -7    1.41    0.17 
  -2 -17 -10   -0.26    0.16 
  -2 -16 -14    0.90    0.16 
  -2 -16  -7    0.73    0.16 
  -2 -12 -18    0.23    0.15 
  -1 -17 -12    0.21    0.17 
  -1 -17 -11    0.21    0.16 
  -1 -17  -9   -0.06    0.12 
  -1 -16  -7    0.89    0.17 
  -1 -15 -16    0.12    0.13 
  -1 -13 -18    0.03    0.14 
   0 -17 -13   -0.07    0.16 
   0 -17 -12    2.05    0.21 
   0 -17 -11    0.51    0.18 
   0 -17 -10    0.29    0.16 
   0 -16 -15   -0.19    0.14 
   0 -15  -6   13.50    0.38 
   1 -17 -12    0.71    0.17 
   1 -17 -11    0.17    0.17 
   1 -16  -8    2.86    0.19 
   1 -14 -18    1.33    0.14 
   2 -16  -9    2.96    0.19 
   2 -15 -17    0.16    0.13 
   2 -14 -18    0.46    0.14 
   2 -13 -19    0.25    0.12 
   3 -10 -21    0.17    0.13 
   4 -15 -11    1.18    0.17 
   4 -14  -9   -0.02    0.11 
   4 -10 -21    0.08    0.09 
   5 -14 -16    0.02    0.12 
   5 -13 -18    0.27    0.11 
   5 -12 -19    0.23    0.11 
   6 -13 -16    0.02    0.11 
   6 -13 -15    0.04    0.14 
   6 -13 -13    0.34    0.15 
   6 -12 -18   -0.07    0.10 
   6 -11 -19    0.23    0.10 
   7 -11 -17    0.24    0.11 
  -8 -10 -10    0.07    0.12 
  -8 -10  -5    0.18    0.12 
  -8  -8 -12    0.07    0.10 
  -7 -12 -10    0.01    0.14 
  -7 -12  -6    1.75    0.17 
  -7 -11  -4    4.31    0.18 
  -7 -10  -3    1.45    0.12 
  -6 -13  -5    0.38    0.13 
  -6 -12 -13    0.30    0.11 
  -6 -11 -14    0.01    0.09 
  -5 -13  -4    0.59    0.12 
  -5 -12  -3    0.58    0.11 
  -4 -15 -12    0.05    0.15 
  -4 -14 -14    0.35    0.13 
  -4 -13 -15    0.18    0.10 
  -4 -12 -16    0.30    0.10 
  -3 -16 -12    0.28    0.16 
  -3 -16 -11    0.30    0.15 
  -3 -16  -9    0.89    0.17 
  -3 -16  -8    0.01    0.15 
  -3 -15 -14    0.26    0.13 
  -3 -12 -17    0.41    0.12 
  -2 -16 -13    0.19    0.16 
  -2 -15 -15    0.92    0.15 
  -2 -13 -17   -0.15    0.12 
  -2 -10 -19    0.09    0.12 
  -1 -16 -14    0.69    0.17 
  -1 -15  -6    7.73    0.25 
  -1 -14 -17   -0.07    0.12 
   0 -16  -8    0.68    0.16 
   1 -16 -15    0.74    0.16 
   1 -15  -7    2.10    0.16 
   1 -11 -20    0.10    0.14 
   2 -16 -10    0.63    0.16 
   2 -15  -8    2.71    0.18 
   3 -14  -8    2.30    0.16 
   4 -15 -15    0.24    0.15 
   4 -15 -13    0.26    0.19 
   4 -15 -12    0.18    0.16 
   4 -14 -17    0.03    0.13 
   4 -11 -20   -0.06    0.09 
   5 -14 -15    0.24    0.14 
   5 -14 -14    2.57    0.21 
   5 -14 -13    1.50    0.18 
   5 -14 -12    1.33    0.15 
   5 -13 -10    1.44    0.14 
   5  -9 -21    0.02    0.08 
   6 -13 -14    0.02    0.13 
   6 -12 -11    0.10    0.10 
   6  -8 -21   -0.09    0.06 
   7 -11 -16    0.50    0.12 
  -8 -10  -9   -0.20    0.12 
  -8  -9 -11    0.04    0.11 
  -8  -9  -4    0.08    0.10 
  -7 -12  -9    0.12    0.15 
  -7 -12  -8    0.07    0.15 
  -7 -12  -7    0.63    0.16 
  -7  -6 -15   -0.04    0.06 
  -6 -13 -11    0.03    0.14 
  -6 -13  -6    0.46    0.14 
  -6 -11  -3    0.35    0.09 
  -5  -8 -17    0.03    0.10 
  -4 -15 -11    0.28    0.16 
  -4 -15  -7    2.99    0.20 
  -3 -16 -10    0.39    0.15 
  -3 -15 -13    0.41    0.15 
  -3 -14 -15    0.23    0.12 
  -3 -13 -16    0.17    0.11 
  -2 -16 -12    0.93    0.17 
  -2 -15  -6    0.42    0.14 
  -2 -14 -16    0.10    0.12 
  -1 -16 -13    0.03    0.15 
  -1 -16  -8    0.73    0.17 
  -1 -14  -5    7.30    0.22 
  -1 -11 -19   -0.17    0.13 
  -1  -9 -20    0.09    0.12 
   0 -16 -14    0.24    0.17 
   0 -16  -9    4.49    0.24 
   0 -14 -17    0.03    0.12 
   0 -13 -18    0.14    0.13 
   1 -16 -14    0.62    0.16 
   1 -16 -10    1.67    0.18 
   1 -15 -16    0.32    0.15 
   1 -14  -6    0.68    0.12 
   1  -9 -21   -0.15    0.09 
   2 -16 -13    1.63    0.19 
   2 -16 -12    0.44    0.17 
   2 -16 -11    0.75    0.17 
   2 -15 -16    0.31    0.15 
   2 -14  -7    0.04    0.11 
   2 -11 -20    0.21    0.14 
   3 -13  -7   11.81    0.30 
   4 -14 -10    0.66    0.14 
   4 -13 -18    0.01    0.11 
   5 -13 -17    2.04    0.15 
   5 -12  -9    0.12    0.10 
   6 -12 -17   -0.12    0.10 
   6 -11 -10    3.96    0.16 
   7 -11 -15    0.53    0.14 
   7 -11 -14   17.64    0.46 
   7 -10 -18    0.19    0.10 
  -8 -10  -8   -0.16    0.13 
  -8 -10  -7    0.72    0.15 
  -8 -10  -6    0.67    0.12 
  -8  -6 -13    0.09    0.07 
  -7 -10 -12    0.64    0.13 
  -7  -9 -13    0.36    0.11 
  -6 -13 -10    0.19    0.15 
  -6 -13  -9    1.19    0.19 
  -6 -13  -7   -0.05    0.13 
  -6 -12 -12    0.03    0.13 
  -6  -9 -15    0.22    0.08 
  -6  -7 -16   -0.14    0.07 
  -5 -13  -5    0.11    0.12 
  -4 -15 -10    0.58    0.17 
  -4 -15  -9    0.49    0.16 
  -4 -15  -8    2.26    0.19 
  -4 -14 -13    0.36    0.14 
  -4 -10 -17    0.57    0.11 
  -3 -15  -7   -0.26    0.13 
  -3 -14  -5    9.35    0.24 
  -3 -13  -4    0.66    0.12 
  -3 -10 -18    0.17    0.11 
  -2 -16 -11    0.34    0.16 
  -2 -16 -10    0.12    0.15 
  -2 -16  -9    1.38    0.14 
  -2 -15 -14   -0.15    0.14 
  -2 -14  -5   12.05    0.32 
  -1 -16 -12    1.63    0.20 
  -1 -16 -10    0.06    0.16 
  -1 -16  -9    0.14    0.15 
  -1 -15 -15    0.03    0.15 
  -1 -12 -18    0.41    0.15 
   0 -16 -13    1.82    0.20 
   0 -16 -10    0.92    0.18 
   0 -10 -20    0.28    0.13 
   1 -16 -13    0.53    0.16 
   1 -16 -12    0.59    0.17 
   1 -16 -11    0.32    0.16 
   1 -15  -8    1.06    0.15 
   1 -13 -18    0.16    0.12 
   2 -15  -9    0.43    0.14 
   4 -14 -16    2.01    0.18 
   4 -14 -11    0.12    0.16 
   4 -13  -9   11.97    0.34 
   4  -9 -21    0.58    0.10 
   5 -13 -16    0.33    0.15 
   5 -12 -18    0.47    0.13 
   5 -11 -19    0.38    0.12 
   5 -10 -20    0.07    0.10 
   6 -12 -16   -0.04    0.13 
   6 -12 -12    0.98    0.12 
   6 -11 -18    0.14    0.13 
   6 -10 -19   -0.10    0.10 
   6  -9 -20    0.02    0.09 
  -8  -9 -10    0.46    0.12 
  -8  -9  -5    0.78    0.12 
  -8  -7 -12   -0.12    0.10 
  -7 -11 -10   -0.18    0.14 
  -7 -10  -4    0.70    0.12 
  -6 -13  -8    0.14    0.15 
  -6 -10 -14   -0.10    0.09 
  -5 -12  -4    1.29    0.12 
  -4 -14 -12    1.12    0.18 
  -4 -14  -6    0.53    0.15 
  -4 -13 -14   -0.01    0.12 
  -4 -12 -15   -0.16    0.10 
  -4 -11 -16    0.03    0.09 
  -3 -15 -12    0.06    0.16 
  -3 -15  -8    1.02    0.17 
  -3 -14 -14    0.02    0.13 
  -3 -11 -17   -0.07    0.10 
  -2 -15 -13    0.15    0.15 
  -2 -15  -7    3.73    0.20 
  -2 -11 -18    0.54    0.13 
  -1 -16 -11    0.32    0.13 
  -1 -15 -14    0.11    0.16 
  -1 -14 -16    0.30    0.14 
  -1 -13 -17    0.15    0.12 
   0 -16 -12    0.21    0.13 
   0 -16 -11    0.06    0.15 
   0 -15 -15    0.63    0.17 
   0 -14  -6    2.05    0.15 
   1 -15 -15    0.18    0.16 
   1 -14  -7    2.04    0.15 
   2 -15 -15    0.19    0.16 
   2 -15 -10    4.28    0.22 
   2 -12 -19    0.00    0.10 
   3  -9 -21    0.27    0.12 
   4 -14 -15    0.03    0.14 
   4 -14 -12   10.91    0.38 
   4 -13 -17    0.11    0.16 
   5 -13 -15    1.65    0.18 
   5 -13 -12    0.31    0.14 
   5 -12 -10    0.04    0.12 
   6 -12 -15    0.30    0.15 
   6 -12 -14   -0.20    0.14 
   6 -12 -13    0.00    0.11 
   6 -11 -11    0.05    0.11 
   6  -7 -21   -0.08    0.07 
   7 -10 -17   -0.07    0.10 
  -8  -9  -9    0.21    0.13 
  -8  -8 -11    0.05    0.10 
  -8  -5 -13    0.06    0.08 
  -7 -11  -9    1.69    0.18 
  -7 -11  -7    5.80    0.25 
  -7 -11  -6    1.21    0.14 
  -7  -9  -3    0.21    0.08 
  -7  -7 -14    0.66    0.10 
  -7  -5 -15   -0.06    0.06 
  -6 -12 -11   -0.07    0.13 
  -6 -12  -6    0.39    0.15 
  -6 -11  -4   -0.02    0.09 
  -6  -8 -15    0.01    0.09 
  -5 -13  -6    1.34    0.15 
  -5  -7 -17    0.12    0.09 
  -4 -14  -7    0.63    0.15 
  -3 -15 -11    0.47    0.13 
  -3 -15 -10   -0.01    0.15 
  -3 -15  -9    0.87    0.16 
  -3 -14  -6    0.15    0.11 
  -3 -13 -15    1.52    0.15 
  -3  -7 -19    0.06    0.11 
  -2 -15 -12    0.23    0.16 
  -2 -15  -8    1.51    0.17 
  -2 -14  -6    8.86    0.27 
  -2 -12 -17    0.29    0.12 
  -1 -15  -8    0.84    0.16 
  -1 -14  -6    0.48    0.12 
  -1 -13  -5   10.33    0.26 
  -1 -10 -19    0.31    0.14 
  -1  -8 -20    0.29    0.13 
   0 -15  -8    3.77    0.18 
   0 -13 -17    0.33    0.14 
   1 -15 -14    0.56    0.16 
   1 -15  -9    0.74    0.15 
   1 -14 -16   -0.16    0.14 
   1 -13  -6    0.79    0.13 
   1 -10 -20    0.11    0.14 
   1  -8 -21    0.13    0.10 
   2 -15 -14   -0.30    0.15 
   2 -15 -13    0.46    0.17 
   2 -15 -12    0.91    0.16 
   2 -15 -11    0.17    0.15 
   2 -14 -16   -0.05    0.14 
   2 -13  -7   14.59    0.36 
   3 -13  -8    2.06    0.14 
   4 -14 -14    0.11    0.16 
   4 -14 -13    0.06    0.15 
   4 -11 -19    0.16    0.12 
   4 -10 -20    0.36    0.10 
   5 -13 -14    0.01    0.13 
   5 -13 -13    0.66    0.14 
   6 -11 -17    0.15    0.13 
   7 -10 -16    3.27    0.17 
   7 -10 -14    1.07    0.13 
   7  -9 -18    0.09    0.10 
   7  -8 -19    0.55    0.11 
  -8  -9  -8    0.46    0.14 
  -8  -9  -7    0.09    0.13 
  -8  -9  -6    0.28    0.11 
  -7 -11  -8    0.30    0.14 
  -7 -10 -11   -0.22    0.11 
  -7 -10  -5    1.33    0.13 
  -7  -9 -12    0.80    0.13 
  -7  -8 -13   -0.02    0.11 
  -6 -12 -10    3.45    0.21 
  -6 -12  -7    0.31    0.16 
  -6 -11 -12    0.27    0.14 
  -6  -6 -16    0.03    0.07 
  -5 -12  -5   -0.23    0.11 
  -4 -14 -11    0.90    0.16 
  -4 -14 -10    0.39    0.16 
  -4 -14  -8   -0.09    0.14 
  -4 -13 -13    0.40    0.15 
  -4  -9 -17   -0.07    0.09 
  -3 -14 -13    0.20    0.15 
  -3 -14  -7    0.68    0.14 
  -3 -13  -5    2.19    0.15 
  -2 -15 -11   -0.02    0.16 
  -2 -15 -10    0.55    0.16 
  -2 -15  -9    2.99    0.21 
  -2 -14 -14    0.23    0.16 
  -2 -13  -5    2.69    0.14 
  -1 -15 -13    0.44    0.18 
  -1 -15 -12    0.22    0.16 
  -1 -15  -9    0.39    0.16 
  -1 -14 -15    0.20    0.16 
   0 -15  -9    0.58    0.16 
   0 -14  -7    2.31    0.17 
   1 -15 -12    0.24    0.16 
   1 -15 -11    0.18    0.15 
   1 -13 -17    0.54    0.14 
   1 -11 -19    0.01    0.12 
   2 -14  -9    2.39    0.17 
   2 -10 -20    0.37    0.12 
   2  -8 -21    0.65    0.15 
   4 -13 -16    0.00    0.14 
   4  -8 -21    0.01    0.10 
   4  -6 -22    0.03    0.09 
   5 -12 -11    0.29    0.14 
   5 -11 -18    0.33    0.13 
   5  -9 -20    0.12    0.11 
   6 -11 -12    2.53    0.16 
   6 -10 -18    0.26    0.13 
   6  -8 -20   -0.09    0.08 
   7 -10 -15    6.18    0.21 
  -8  -8 -10    0.29    0.13 
  -8  -7 -11   -0.08    0.11 
  -8  -6 -12    0.05    0.10 
  -7 -10 -10    0.07    0.14 
  -7  -4 -15    0.07    0.07 
  -6 -12  -9    5.96    0.26 
  -6 -12  -8    3.53    0.21 
  -6 -11  -5    1.21    0.13 
  -6 -10 -13   -0.16    0.11 
  -6  -9 -14    0.34    0.11 
  -4 -13  -6    1.13    0.15 
  -4 -12 -14    0.28    0.13 
  -4 -11 -15    0.26    0.11 
  -4 -10 -16    0.16    0.10 
  -3 -14 -12    0.51    0.15 
  -3 -14  -8    0.05    0.14 
  -3 -13 -14    0.02    0.14 
  -3 -10 -17    0.17    0.11 
  -2 -14  -7   24.90    0.64 
  -1 -15 -10    1.38    0.17 
  -1 -14  -7    3.75    0.20 
  -1 -13 -16    0.18    0.14 
  -1 -12 -17   -0.12    0.11 
   0 -15 -12    0.95    0.18 
   0 -15 -11    0.16    0.15 
   0 -14 -15    0.40    0.17 
   0 -13  -6   34.53    0.88 
   1 -14 -15    0.34    0.16 
   1 -14  -8   11.06    0.32 
   1 -12 -18    0.14    0.12 
   2 -14 -15    0.20    0.16 
   2 -12 -18    0.57    0.13 
   2 -11 -19    0.21    0.11 
   4 -13 -15    0.28    0.16 
   4 -13 -11    1.49    0.15 
   4 -12  -9    0.50    0.11 
   5 -12 -16    0.03    0.13 
   5 -10 -19   -0.14    0.10 
   5  -7 -21   -0.09    0.08 
   6 -11 -16    0.49    0.13 
   6 -11 -15   -0.18    0.13 
   6 -11 -13   17.71    0.47 
   6  -6 -21    0.00    0.08 
   7  -9 -17    0.16    0.11 
  -8  -8  -9    0.54    0.14 
  -8  -8  -5    2.40    0.12 
  -8  -4 -13   -0.05    0.07 
  -7 -10  -9    0.15    0.15 
  -7 -10  -6    0.16    0.11 
  -7  -9  -4    1.70    0.11 
  -7  -6 -14   -0.10    0.08 
  -6 -11 -11   -0.06    0.13 
  -6 -10  -4    8.65    0.21 
  -6  -7 -15    0.03    0.09 
  -6  -5 -16    0.13    0.08 
  -5 -12  -6   -0.02    0.12 
  -5  -6 -17   -0.02    0.08 
  -4 -13 -12    1.13    0.17 
  -4 -13  -7    0.74    0.15 
  -4  -8 -17   -0.27    0.10 
  -3 -14 -11    0.48    0.15 
  -3 -14 -10    0.21    0.15 
  -3 -13  -6    0.27    0.11 
  -3 -12 -15   -0.04    0.12 
  -3  -8 -18    0.18    0.11 
  -2 -14 -13    0.93    0.18 
  -2 -14  -8    1.41    0.16 
  -2 -12 -16    0.14    0.13 
  -1 -14 -14    1.33    0.19 
  -1 -13  -6    0.32    0.11 
  -1  -7 -20    0.04    0.12 
   0 -14 -14    0.18    0.16 
   0 -14  -8   10.84    0.33 
   0 -13 -16   -0.03    0.14 
   0 -11 -18    0.12    0.12 
   0  -6 -21    0.07    0.09 
   1 -14  -9    0.16    0.13 
   1 -13  -7    4.57    0.18 
   1  -9 -20   -0.19    0.12 
   1  -7 -21    0.14    0.11 
   2 -14 -14    0.47    0.17 
   2 -14 -10    0.01    0.13 
   2 -13  -8    1.92    0.14 
   4 -13 -14    0.40    0.16 
   4 -13 -13    0.38    0.15 
   4 -13 -12    3.89    0.21 
   4  -9 -20    0.33    0.11 
   4  -5 -22    0.01    0.10 
   5 -12 -15    0.15    0.14 
   5 -12 -14    0.47    0.16 
   5 -12 -13    1.43    0.16 
   5 -12 -12    0.41    0.13 
   5 -11 -10    0.65    0.12 
   6 -11 -14    3.82    0.19 
   6 -10 -11    1.90    0.13 
   7  -9 -16    1.10    0.13 
   7  -8 -18    0.13    0.11 
  -8  -8  -8    1.81    0.15 
  -8  -8  -7    0.27    0.12 
  -8  -8  -6    2.05    0.14 
  -7 -10  -7    4.11    0.20 
  -7  -9 -11    0.52    0.13 
  -7  -7 -13   -0.28    0.10 
  -6 -11 -10    1.69    0.18 
  -6 -11  -6    1.73    0.14 
  -6 -10 -12    0.02    0.13 
  -6  -8 -14    0.17    0.12 
  -5 -12  -7    0.84    0.15 
  -4 -13 -11    0.36    0.16 
  -4 -13 -10    0.29    0.16 
  -4 -13  -9    0.60    0.15 
  -4 -13  -8    0.27    0.14 
  -4 -12 -13    0.15    0.14 
  -3 -13 -13    0.28    0.16 
  -3 -12  -5    2.07    0.14 
  -2 -14 -12    0.20    0.16 
  -2 -14 -11    0.52    0.16 
  -2 -14 -10    0.22    0.15 
  -2 -14  -9    0.10    0.15 
  -2 -13  -6    0.15    0.12 
  -2  -5 -20    0.10    0.09 
  -1 -14 -13   -0.11    0.16 
  -1 -14  -8    0.33    0.12 
  -1 -13 -15   -0.12    0.15 
   0 -14 -13    1.52    0.19 
   1 -14 -14    0.90    0.18 
   1 -14 -13    0.08    0.15 
   1 -14 -10    3.70    0.21 
   1 -13 -16    0.62    0.16 
   1 -12 -17    0.01    0.13 
   1 -10 -19    0.28    0.12 
   2 -14 -13    1.16    0.18 
   2 -14 -12    0.59    0.15 
   2 -14 -11    0.12    0.14 
   2 -13 -16    0.43    0.16 
   2  -7 -21    0.26    0.13 
   3 -12  -8    1.12    0.12 
   3  -5 -22   -0.10    0.09 
   4 -12 -10    1.45    0.13 
   4 -10 -19    0.98    0.13 
   4  -7 -21   -0.06    0.10 
   5 -11 -17   -0.13    0.12 
   5  -8 -20    0.16    0.11 
   6 -10 -17   -0.29    0.10 
   6  -7 -20    0.13    0.09 
   7  -9 -15    2.74    0.17 
   7  -9 -14    0.34    0.12 
   7  -7 -19    0.97    0.12 
  -8  -7 -10    0.12    0.11 
  -8  -6 -11    0.07    0.11 
  -8  -5 -12    0.06    0.10 
  -8  -3 -13   -0.06    0.08 
  -7  -9 -10    1.46    0.17 
  -7  -9  -5    0.66    0.11 
  -7  -5 -14    0.20    0.10 
  -7  -3 -15   -0.06    0.06 
  -6 -11  -7   10.21    0.31 
  -6 -10  -5    0.12    0.11 
  -6  -9 -13    0.09    0.12 
  -5 -11  -5    3.18    0.15 
  -5  -5 -17    0.17    0.10 
  -4 -11 -14    0.38    0.14 
  -4 -10 -15    0.45    0.12 
  -4  -9 -16   -0.11    0.09 
  -3 -13 -12   -0.12    0.15 
  -3 -13  -7    0.87    0.13 
  -3 -12 -14    0.87    0.16 
  -3  -9 -17    0.18    0.11 
  -2 -12 -15    0.00    0.14 
  -1 -14 -12    0.38    0.16 
  -1 -14 -11    0.42    0.15 
  -1 -14 -10    0.81    0.17 
  -1 -12 -16    0.10    0.14 
  -1 -11 -17   -0.06    0.12 
   0 -14 -12   -0.17    0.14 
   0 -14 -11    0.70    0.16 
   0 -14 -10    1.55    0.18 
   0 -13 -15   -0.11    0.15 
   0 -13  -7    2.91    0.15 
   0  -5 -21    0.26    0.10 
   1 -14 -12    0.07    0.15 
   1 -14 -11    0.48    0.16 
   1 -13 -15    2.27    0.20 
   1 -13  -8    2.99    0.16 
   1  -8 -20   -0.11    0.14 
   1  -6 -21   -0.11    0.13 
   2 -13 -15    0.34    0.16 
   2 -12 -17    0.00    0.13 
   2 -11 -18    0.06    0.13 
   2 -10 -19    0.07    0.11 
   5 -11 -16    0.90    0.17 
   5 -11 -11    0.38    0.11 
   5  -9 -19    0.13    0.11 
   5  -6 -21    0.30    0.10 
   5  -4 -22    0.06    0.07 
   6 -10 -16    0.67    0.15 
   6 -10 -12    0.49    0.13 
   6  -9 -18    0.34    0.11 
   6  -8 -19    0.33    0.12 
  -8  -7  -9    0.70    0.14 
  -8  -7  -5    0.67    0.11 
  -7  -9  -9    0.11    0.16 
  -7  -9  -6    0.17    0.12 
  -7  -8 -11   -0.17    0.13 
  -6  -6 -15   -0.02    0.08 
  -6  -4 -16   -0.08    0.07 
  -4 -12 -12    0.13    0.15 
  -4  -7 -17    0.17    0.10 
  -3 -13 -11    1.95    0.19 
  -3 -13  -9    2.11    0.18 
  -3 -13  -8    1.13    0.15 
  -3 -11 -15   -0.01    0.12 
  -3 -10 -16    0.12    0.12 
  -3  -7 -18    0.03    0.11 
  -2 -13 -13   -0.07    0.16 
  -2 -13  -7    0.17    0.10 
  -2  -4 -20   -0.04    0.10 
  -1 -13 -14   -0.02    0.16 
  -1 -13  -7    6.43    0.19 
  -1  -6 -20    0.21    0.13 
   0 -12 -16   -0.05    0.14 
   0 -10 -18   -0.04    0.11 
   2 -13 -14    0.23    0.15 
   2 -13 -10   16.87    0.46 
   3 -12  -9    0.48    0.11 
   3  -4 -22   -0.09    0.11 
   4 -12 -14    4.41    0.25 
   4 -12 -12    0.10    0.15 
   4 -11 -17    0.34    0.14 
   4 -11  -9   18.24    0.42 
   4  -8 -20    0.32    0.11 
   4  -4 -22    0.02    0.10 
   5 -11 -15    0.55    0.16 
   5 -11 -12    0.50    0.14 
   6 -10 -15    0.22    0.14 
   6 -10 -13    2.71    0.16 
   7  -8 -17    0.86    0.12 
  -8  -7  -8   -0.09    0.12 
  -8  -7  -7    0.77    0.13 
  -8  -7  -6    0.18    0.11 
  -8  -6 -10    0.03    0.12 
  -8  -4 -12    0.03    0.10 
  -7  -9  -8    1.10    0.15 
  -7  -9  -7    0.86    0.13 
  -7  -7 -12    0.45    0.13 
  -7  -6 -13    0.05    0.10 
  -7  -2 -15    0.07    0.07 
  -6 -10  -6    1.89    0.15 
  -6  -9 -12    0.38    0.14 
  -6  -9  -4    0.13    0.08 
  -6  -8 -13    0.31    0.14 
  -6  -7 -14    0.02    0.12 
  -4 -12 -11    6.62    0.26 
  -4 -12  -8    1.36    0.16 
  -4 -12  -7    0.21    0.13 
  -3 -12  -6    0.47    0.12 
  -2 -13 -12    1.00    0.18 
  -2 -13  -8    0.35    0.13 
  -2 -12 -14    0.09    0.15 
  -2 -12  -6    8.23    0.22 
  -1 -13 -13    0.38    0.18 
  -1 -13  -8    5.85    0.23 
  -1 -12 -15   -0.42    0.15 
  -1 -12  -6    1.34    0.12 
  -1  -9 -18    0.28    0.12 
   0 -13 -14    0.23    0.16 
   0 -13  -8    0.19    0.10 
   0 -11 -17   -0.04    0.13 
   1 -13 -14    0.14    0.15 
   1 -13  -9    1.23    0.14 
   1 -12  -7    3.33    0.16 
   1  -9 -19   -0.04    0.11 
   2 -13 -13    3.48    0.21 
   2 -13 -12    1.02    0.16 
   2 -13 -11    1.14    0.15 
   2 -12 -16    1.36    0.18 
   2 -12  -8    3.57    0.16 
   2  -6 -21    0.25    0.12 
   4 -12 -13    0.29    0.15 
   4 -10 -18    0.06    0.13 
   4  -9 -19    0.27    0.12 
   4  -6 -21    0.04    0.09 
   5 -11 -14    1.07    0.14 
   5 -11 -13    0.12    0.13 
   5 -10 -10    3.65    0.15 
   5  -7 -20    0.31    0.12 
   5  -3 -22    0.02    0.07 
   6  -9 -17   -0.02    0.12 
   6  -9 -11    6.15    0.18 
   7  -8 -16   -0.01    0.11 
   7  -7 -18    0.52    0.12 
   7  -6 -19    0.40    0.11 
  -8  -5 -11    0.31    0.11 
  -8  -2 -13    0.13    0.08 
  -7  -8 -10    1.59    0.17 
  -7  -8  -5    0.45    0.12 
  -7  -4 -14    0.19    0.10 
  -6 -10  -9    4.36    0.23 
  -6 -10  -8   13.44    0.40 
  -6 -10  -7    6.24    0.22 
  -6  -5 -15    0.29    0.10 
  -6  -3 -16   -0.11    0.08 
  -5 -11  -7    0.21    0.13 
  -5 -10  -5    0.12    0.12 
  -5  -4 -17    0.35    0.09 
  -4 -12 -10    0.37    0.14 
  -4 -12  -9    0.55    0.15 
  -4 -10 -14    1.38    0.16 
  -4  -9 -15    0.04    0.12 
  -4  -8 -16    0.51    0.11 
  -3 -12 -12    0.11    0.16 
  -3 -12  -7    1.96    0.14 
  -3 -11 -14   -0.19    0.14 
  -3  -8 -17   -0.04    0.10 
  -3  -4 -19    0.08    0.11 
  -2 -13 -11    0.17    0.12 
  -2 -13 -10    3.60    0.21 
  -2 -13  -9    1.75    0.14 
  -2  -6 -19    0.35    0.13 
  -1 -13 -12   -0.04    0.15 
  -1 -13 -10    0.11    0.15 
  -1 -10 -17    0.22    0.13 
  -1  -5 -20    0.03    0.13 
   0 -13 -13    1.66    0.19 
   0 -13 -12    0.21    0.15 
   0 -13  -9    6.24    0.24 
   0 -12 -15    0.13    0.15 
   0 -12  -7    0.32    0.11 
   0  -4 -21    0.02    0.11 
   1 -13 -13    1.85    0.19 
   1 -13 -12    0.08    0.14 
   1 -13 -11    0.32    0.15 
   1 -11 -17    0.36    0.15 
   1  -5 -21   -0.15    0.11 
   2 -12 -15    0.06    0.15 
   2 -10 -18    0.06    0.13 
   2  -3 -22   -0.17    0.10 
   4 -11 -16    0.23    0.15 
   4 -11 -10    1.92    0.13 
   5  -9 -18    0.42    0.13 
   5  -8 -19    0.04    0.11 
   5  -5 -21    0.23    0.10 
   6  -9 -16    0.14    0.14 
   6  -8 -18   -0.07    0.11 
   6  -7 -19    0.19    0.13 
   6  -6 -20    0.10    0.09 
   6  -4 -21    0.06    0.08 
   7  -8 -15    4.42    0.18 
   7  -8 -14   -0.02    0.11 
  -8  -6  -9    0.02    0.12 
  -7  -8  -9    0.05    0.15 
  -7  -8  -6    3.53    0.17 
  -7  -7 -11    0.37    0.15 
  -7  -7  -4    1.84    0.11 
  -7  -5 -13    0.10    0.11 
  -7  -1 -15    0.12    0.07 
  -6  -9 -11    5.02    0.24 
  -6  -9  -5    0.57    0.10 
  -4 -11 -12    0.62    0.17 
  -4  -6 -17   -0.01    0.08 
  -3 -12 -11    1.84    0.19 
  -3 -12  -8    5.41    0.21 
  -3 -10 -15    0.21    0.13 
  -3  -6 -18    0.46    0.11 
  -2 -12 -13    0.04    0.15 
  -2 -12  -7    1.65    0.13 
  -2 -10 -16    0.38    0.14 
  -2  -3 -20    0.46    0.11 
  -1 -12  -7    0.41    0.12 
   0 -13 -11    0.04    0.15 
   0 -13 -10    0.08    0.11 
   0 -11 -16    0.14    0.16 
   0  -9 -18    0.21    0.12 
   1 -12 -15    0.86    0.18 
   1 -12  -8    4.48    0.18 
   2 -12  -9    0.76    0.13 
   2  -7 -20    0.07    0.10 
   2  -5 -21    0.31    0.13 
   3  -3 -22    0.18    0.11 
   4 -11 -11    0.69    0.12 
   4  -7 -20    0.22    0.11 
   4  -3 -22    0.13    0.09 
   5 -10 -16    0.31    0.14 
   5 -10 -11    0.04    0.10 
   6  -9 -12    4.16    0.16 
   6  -1 -22   -0.12    0.06 
   7  -7 -17    0.11    0.12 
   7  -4 -20    0.10    0.09 
  -8  -6  -8    0.64    0.14 
  -8  -6  -7    2.70    0.16 
  -8  -6  -6    0.79    0.12 
  -8  -5 -10    0.61    0.13 
  -8  -3 -12   -0.01    0.10 
  -8  -1 -13   -0.03    0.07 
  -7  -8  -8    0.22    0.14 
  -7  -8  -7    0.54    0.12 
  -7  -6 -12    0.55    0.12 
  -7  -3 -14    0.28    0.10 
  -6  -8 -12    0.15    0.14 
  -6  -7 -13    0.71    0.15 
  -6  -2 -16    0.01    0.08 
  -5 -10  -6    1.94    0.13 
  -5  -3 -17    0.11    0.09 
  -4 -11 -11    0.00    0.15 
  -4 -10 -13    0.07    0.15 
  -4  -7 -16    0.37    0.11 
  -3 -12 -10    0.80    0.15 
  -3 -12  -9    1.00    0.15 
  -3 -11 -13    1.31    0.18 
  -3 -11  -6    2.73    0.15 
  -3  -7 -17    0.21    0.13 
  -3  -3 -19    0.26    0.11 
  -2 -12 -12    2.03    0.19 
  -2 -12  -8   29.47    0.77 
  -2 -11 -14    0.25    0.15 
  -2  -5 -19    0.07    0.12 
  -1 -11 -15    0.21    0.16 
  -1  -8 -18    0.33    0.12 
   0 -12 -14    0.01    0.15 
   0 -12  -8    0.91    0.12 
   0  -3 -21    0.00    0.10 
   1 -12 -14    1.88    0.19 
   1 -12  -9    0.17    0.12 
   1 -11 -16    0.10    0.14 
   1  -4 -21    0.70    0.14 
   2 -12 -13    4.69    0.23 
   2 -12 -10    0.29    0.13 
   2 -11 -16   -0.05    0.15 
   2  -2 -22    0.09    0.10 
   3 -11  -9    5.76    0.19 
   4 -11 -14    0.33    0.15 
   4 -11 -12    3.02    0.18 
   4  -9 -18   -0.17    0.13 
   4  -8 -19    0.32    0.13 
   4  -5 -21    0.15    0.09 
   5 -10 -15    2.20    0.16 
   5 -10 -14    1.81    0.17 
   5 -10 -12    9.89    0.28 
   5  -6 -20    0.02    0.11 
   5  -2 -22   -0.09    0.07 
   6  -9 -13   -0.12    0.10 
   6  -8 -17    0.00    0.13 
   6  -5 -20   -0.10    0.09 
   7  -6 -18    0.95    0.12 
   7  -5 -19    0.07    0.10 
  -8  -4 -11    0.13    0.11 
  -7   0 -15    0.12    0.07 
  -6  -9  -9    2.52    0.19 
  -6  -9  -8    1.14    0.17 
  -6  -9  -7    9.55    0.27 
  -6  -4 -15    0.19    0.09 
  -5 -10  -7    0.57    0.13 
  -4 -11 -10    0.45    0.16 
  -4 -11  -9    0.25    0.14 
  -4 -11  -8    4.37    0.21 
  -4  -9 -14    0.59    0.15 
  -4  -8 -15    0.95    0.14 
  -4  -5 -17    0.12    0.09 
  -3 -11 -12    0.88    0.16 
  -3 -10 -14    0.22    0.15 
  -3  -5 -18   -0.07    0.10 
  -2 -12 -11    0.91    0.15 
  -2 -12 -10   -0.02    0.14 
  -2 -12  -9    0.45    0.14 
  -2 -11  -6    3.54    0.14 
  -2 -10 -15   -0.13    0.14 
  -2  -8 -17    0.03    0.11 
  -2  -2 -20    0.35    0.11 
  -1 -12 -12    0.49    0.16 
  -1 -12  -8    0.02    0.12 
  -1 -10 -16    0.37    0.15 
  -1  -4 -20    0.06    0.13 
   0 -12 -13    0.04    0.15 
   0 -12  -9    7.10    0.24 
   0 -11 -15    0.35    0.16 
   0  -5 -20    0.06    0.13 
   1 -12 -13    0.56    0.17 
   1 -12 -10    1.13    0.14 
   1  -6 -20    0.01    0.11 
   2 -12 -12    0.30    0.14 
   2 -12 -11   10.39    0.31 
   3  -2 -22    0.23    0.11 
   4  -2 -22    0.59    0.11 
   5 -10 -13    2.46    0.16 
   5  -8 -18    0.25    0.13 
   5  -7 -19    0.67    0.12 
   6  -7 -18   -0.02    0.12 
   6  -6 -19    0.02    0.13 
   6  -3 -21    0.40    0.09 
   7  -7 -15    0.84    0.12 
  -8  -5  -9    0.14    0.13 
  -8  -2 -12    0.20    0.10 
  -8   0 -13    0.14    0.07 
  -7  -7  -9   -0.05    0.14 
  -7  -7  -5    0.31    0.09 
  -7  -6 -11   -0.02    0.14 
  -7  -4 -13    0.19    0.12 
  -7  -2 -14   -0.09    0.09 
  -6  -8 -11    3.08    0.20 
  -6  -8  -5    0.54    0.11 
  -6  -5 -14   -0.13    0.12 
  -6  -1 -16    0.01    0.08 
  -5 -10  -8    1.46    0.16 
  -5  -9  -5    5.75    0.17 
  -5  -2 -17    0.41    0.09 
  -4 -10 -12    1.31    0.17 
  -3 -11 -11    3.10    0.20 
  -3 -11  -7    0.08    0.10 
  -3  -2 -19    0.26    0.12 
  -2 -11 -13    0.82    0.18 
  -1 -12 -11    0.62    0.15 
  -1 -12 -10    5.53    0.24 
  -1 -12  -9    3.65    0.17 
  -1 -11 -14    0.27    0.16 
   0 -12 -12    0.41    0.15 
   0 -12 -11    0.02    0.14 
   0 -12 -10    9.46    0.30 
   0 -10 -16    0.83    0.16 
   0  -8 -18    0.40    0.13 
   0  -2 -21    0.21    0.12 
   1 -12 -11    0.40    0.14 
   1 -11 -15    2.37    0.21 
   2 -11  -9   17.54    0.43 
   2  -6 -20    0.12    0.10 
   2  -4 -21    0.15    0.12 
   2  -1 -22    0.04    0.10 
   4 -10 -15    0.76    0.18 
   4 -10 -10    1.75    0.12 
   4  -9 -17    1.41    0.16 
   4  -6 -20    0.33    0.11 
   4  -4 -21    0.09    0.11 
   5  -9 -16   -0.14    0.12 
   5  -1 -22    0.11    0.08 
   6  -8 -16    0.75    0.13 
   6   0 -22    0.20    0.06 
   7  -7 -14    1.36    0.12 
   7  -6 -17    1.60    0.13 
   7  -3 -20    0.18    0.09 
  -8  -5  -8    0.06    0.12 
  -8  -5  -6    0.12    0.10 
  -8  -4 -10    0.24    0.13 
  -8  -3 -11    0.38    0.12 
  -7  -7  -8    0.07    0.14 
  -7  -7  -7    0.32    0.13 
  -7  -7  -6    1.23    0.11 
  -7  -5 -12    0.15    0.12 
  -7   1 -15    0.05    0.07 
  -6  -7 -12    0.08    0.14 
  -6  -6 -13    0.11    0.13 
  -6  -3 -15    0.46    0.11 
  -4  -9 -13    0.05    0.13 
  -4  -6 -16    0.03    0.11 
  -4  -2 -18    0.00    0.10 
  -3 -11 -10    2.76    0.19 
  -3 -11  -8    0.44    0.12 
  -3 -10 -13    0.91    0.17 
  -3  -6 -17    0.16    0.11 
  -2 -11 -12    1.23    0.17 
  -2 -11  -7    2.73    0.15 
  -2 -10 -14    2.36    0.20 
  -2  -4 -19    0.10    0.11 
  -2  -1 -20   -0.01    0.10 
  -1 -11  -7    0.57    0.11 
  -1 -10 -15    0.11    0.16 
  -1  -3 -20    0.07    0.14 
   0 -11 -14    0.28    0.16 
   1 -11 -14   -0.02    0.14 
   1 -10 -16    1.14    0.18 
   1  -5 -20   -0.04    0.11 
   1  -3 -21    0.06    0.12 
   2 -11 -14    0.60    0.16 
   2 -10 -16    0.14    0.16 
   4 -10 -14    0.13    0.14 
   4 -10 -11   -0.09    0.10 
   4  -8 -18    0.07    0.14 
   4  -7 -19    0.32    0.13 
   4  -1 -22    0.36    0.10 
   5  -9 -15    0.91    0.14 
   5  -9 -11   18.10    0.41 
   5  -5 -20    0.28    0.11 
   6  -8 -13    0.14    0.11 
   6  -8 -12    0.81    0.10 
   6  -4 -20    0.26    0.11 
   7  -5 -18    0.20    0.11 
   7  -4 -19    0.33    0.11 
  -8  -5  -7    0.49    0.12 
  -8   1 -13   -0.03    0.07 
  -7  -6 -10    0.29    0.15 
  -7  -3 -13    0.16    0.11 
  -7   2 -15   -0.13    0.06 
  -6  -8  -6    1.72    0.13 
  -6   0 -16    0.12    0.08 
  -5  -9  -6    0.20    0.10 
  -5  -1 -17   -0.06    0.08 
  -4 -10 -10    2.08    0.18 
  -4 -10  -8    0.44    0.14 
  -4  -8 -14    0.01    0.13 
  -4  -4 -17    0.06    0.09 
  -3 -10  -6    0.09    0.10 
  -3  -7 -16    0.62    0.13 
  -3  -1 -19    0.02    0.10 
  -2 -11 -11    0.78    0.16 
  -2 -11  -8    0.01    0.11 
  -2  -9 -15    1.72    0.17 
  -1 -11 -13    1.11    0.14 
  -1 -11  -8    0.05    0.11 
  -1  -9 -16    0.01    0.14 
  -1   1 -21   -0.03    0.08 
   0 -11 -13    0.33    0.17 
   0 -10 -15    0.57    0.18 
   0  -1 -21    0.28    0.12 
   1 -11 -13    0.71    0.16 
   1 -11  -9    0.04    0.11 
   2 -11 -13    1.58    0.17 
   2 -11 -12    2.64    0.18 
   2 -11 -11    4.46    0.19 
   2  -8 -18    0.45    0.15 
   2  -5 -20    0.06    0.12 
   2  -3 -21    0.47    0.12 
   2   0 -22   -0.01    0.10 
   4 -10 -13    3.63    0.19 
   4 -10 -12   10.39    0.29 
   4  -9 -16    0.50    0.16 
   4  -5 -20    0.46    0.14 
   5  -9 -14    0.28    0.12 
   5  -9 -13    0.34    0.14 
   5  -9 -12    0.93    0.12 
   5  -7 -18    0.54    0.13 
   5  -6 -19    0.22    0.12 
   5   0 -22   -0.11    0.07 
   6  -8 -14    4.30    0.17 
   6  -7 -17    0.68    0.13 
   6  -6 -18    0.24    0.13 
   6  -5 -19    0.58    0.14 
   6  -2 -21    0.06    0.09 
   7  -6 -16    6.36    0.21 
  -8  -4  -9    0.14    0.12 
  -8  -1 -12    0.05    0.10 
  -7  -6  -5    1.71    0.12 
  -7  -4 -12    0.23    0.13 
  -7  -1 -14    0.00    0.08 
  -6  -8  -8    0.44    0.13 
  -6  -8  -7    0.56    0.12 
  -6  -7 -11    0.45    0.16 
  -6  -4 -14    0.62    0.12 
  -6  -2 -15    0.01    0.10 
  -5  -9  -8   11.01    0.32 
  -5  -9  -7    1.80    0.14 
  -4  -9 -12    1.15    0.17 
  -4  -5 -16    0.53    0.12 
  -3 -10 -12    0.16    0.16 
  -2 -11 -10    0.75    0.15 
  -2 -10 -13    0.59    0.17 
  -2  -5 -18    0.08    0.11 
  -2  -3 -19    0.28    0.12 
  -2   0 -20    0.13    0.10 
  -1 -11 -11    5.05    0.23 
  -1 -11 -10    0.56    0.15 
  -1 -11  -9    0.60    0.13 
  -1 -10 -14    0.35    0.16 
  -1  -2 -20    0.02    0.13 
   0 -11 -12    0.33    0.16 
   0 -11  -9    1.57    0.14 
   0  -9 -16    0.24    0.16 
   0  -8 -17    0.07    0.14 
   1 -11 -12    0.41    0.15 
   1 -11 -11    1.55    0.15 
   1 -11 -10    2.25    0.15 
   1 -10 -15    0.34    0.17 
   1  -2 -21    0.05    0.12 
   2 -10 -15    0.06    0.15 
   4  -8 -17    0.20    0.17 
   4  -6 -19    0.08    0.15 
   4  -3 -21   -0.02    0.09 
   4   0 -22    0.29    0.10 
   6  -7 -16    0.55    0.15 
   7  -6 -15    1.26    0.12 
   7  -2 -20    0.12    0.10 
  -8  -4  -8    0.36    0.13 
  -8  -3 -10   -0.14    0.11 
  -8  -2 -11    0.14    0.11 
  -8   2 -13   -0.03    0.07 
  -7  -6  -9    0.06    0.13 
  -7  -6  -8    0.37    0.14 
  -7   3 -15   -0.10    0.06 
  -6  -7 -10    2.83    0.22 
  -6  -7  -5    7.86    0.19 
  -6  -6 -12   -0.08    0.13 
  -6  -5 -13    1.43    0.15 
  -6   1 -16    0.05    0.08 
  -5   0 -17    0.25    0.09 
  -4  -3 -17    1.40    0.11 
  -3 -10 -11    0.91    0.16 
  -3 -10 -10    0.16    0.14 
  -3 -10  -8    0.16    0.10 
  -3 -10  -7   10.34    0.26 
  -3  -9 -13   -0.08    0.14 
  -3  -5 -17    0.73    0.12 
  -3  -3 -18    0.00    0.09 
  -3   0 -19    0.01    0.10 
  -2  -9 -14    0.05    0.14 
  -1  -9 -15    0.47    0.17 
  -1  -4 -19    0.01    0.11 
   0 -11 -11    2.21    0.17 
   0 -11 -10    1.49    0.16 
   0 -10 -14    1.53    0.19 
   0  -3 -20    0.03    0.12 
   0   0 -21    0.15    0.12 
   1  -9 -16    0.58    0.17 
   1  -7 -18    0.39    0.14 
   1  -4 -20   -0.11    0.10 
   2 -10 -14    2.77    0.20 
   2  -9 -16    0.22    0.16 
   2  -2 -21    0.34    0.13 
   2   1 -22    0.09    0.10 
   4  -9 -15   -0.07    0.13 
   4  -9 -10    1.26    0.11 
   4  -7 -18    0.34    0.15 
   5  -2 -21    0.25    0.10 
   5   1 -22    0.16    0.07 
   6  -3 -20    0.17    0.11 
   7  -5 -17    1.97    0.14 
   7  -4 -18    0.40    0.11 
   7  -3 -19    0.20    0.11 
  -8  -4  -7    0.13    0.11 
  -8  -4  -6    0.82    0.11 
  -8   0 -12    0.15    0.10 
  -7  -6  -7    3.09    0.15 
  -7  -5 -10    0.26    0.13 
  -7  -2 -13   -0.30    0.09 
  -7   0 -14   -0.19    0.08 
  -7   4 -15    0.04    0.06 
  -6  -7  -6    4.29    0.17 
  -6  -3 -14    0.50    0.14 
  -5  -8  -6    0.61    0.12 
  -4  -9 -10   -0.01    0.13 
  -4  -7 -14    0.04    0.14 
  -3 -10  -9    0.35    0.13 
  -3  -8 -14    0.12    0.15 
  -3  -7 -15    0.40    0.14 
  -3  -6 -16    0.13    0.12 
  -2 -10 -12   -0.09    0.11 
  -2 -10  -7    7.18    0.20 
  -2  -8 -15    0.58    0.16 
  -2  -7 -16    0.34    0.14 
  -2  -4 -18    0.22    0.11 
  -2  -2 -19    0.17    0.12 
  -1 -10 -13    0.32    0.16 
  -1  -8 -16    0.54    0.12 
  -1  -1 -20    0.02    0.13 
   0  -9 -15   -0.05    0.14 
   1 -10 -14    0.33    0.16 
   1  -1 -21   -0.08    0.12 
   2 -10 -13    0.84    0.15 
   2 -10 -10   35.71    0.94 
   2  -8 -17    0.24    0.16 
   2   2 -22    0.28    0.12 
   4  -9 -14    0.51    0.14 
   4  -9 -13    0.48    0.15 
   4  -9 -12    2.26    0.16 
   4  -8 -16    0.68    0.17 
   4  -4 -20    0.20    0.12 
   4  -2 -21    0.15    0.09 
   4   1 -22   -0.03    0.10 
   5  -8 -15   -0.05    0.12 
   5  -8 -11    0.81    0.10 
   5  -7 -17    0.03    0.13 
   5  -6 -18    0.57    0.13 
   5  -5 -19   -0.07    0.11 
   6  -7 -15    0.70    0.12 
   6  -7 -14    0.53    0.11 
   6  -7 -13   11.94    0.31 
   6  -7 -12    2.23    0.11 
   6  -6 -17   -0.06    0.12 
   6  -5 -18    0.58    0.13 
   6  -4 -19    0.59    0.14 
   7  -5 -16    0.14    0.11 
   7  -1 -20    0.44    0.11 
  -8  -3  -9    0.26    0.12 
  -8  -2 -10    0.03    0.11 
  -8  -1 -11    0.31    0.11 
  -7  -4 -11    0.00    0.12 
  -7  -3 -12   -0.03    0.11 
  -6  -7  -7    0.99    0.13 
  -6  -6 -11    1.49    0.17 
  -6  -5 -12    0.02    0.15 
  -6  -4 -13    0.06    0.14 
  -6  -1 -15    0.22    0.09 
  -6   2 -16    0.07    0.07 
  -5  -8  -9    0.20    0.14 
  -5  -8  -8    3.41    0.18 
  -5  -8  -7   11.83    0.30 
  -5   1 -17    0.17    0.08 
  -4  -9  -9    5.32    0.22 
  -4  -4 -16    2.29    0.15 
  -4  -2 -17    1.06    0.11 
  -3  -9 -12    0.03    0.14 
  -3  -4 -17   -0.03    0.11 
  -3  -2 -18    0.33    0.10 
  -3   1 -19    0.17    0.10 
  -2 -10 -11    0.32    0.12 
  -2 -10 -10    1.37    0.15 
  -2 -10  -9    0.33    0.12 
  -2 -10  -8    5.20    0.19 
  -2  -9 -13   -0.43    0.15 
  -2   2 -20    0.00    0.10 
  -1 -10 -12   -0.03    0.13 
  -1  -9 -14    0.36    0.17 
  -1  -3 -19    0.29    0.12 
   0 -10 -13    0.02    0.11 
   0 -10  -8   25.24    0.55 
   0  -8 -16    3.10    0.22 
   0  -7 -17    0.03    0.14 
   0  -2 -20    0.25    0.12 
   0   1 -21    0.06    0.11 
   1 -10  -9   15.55    0.37 
   1  -9 -15    0.09    0.16 
   1  -5 -19    0.17    0.12 
   1  -3 -20    0.03    0.11 
   2 -10 -12   19.74    0.52 
   2 -10 -11    0.38    0.13 
   2  -9 -15   -0.03    0.13 
   2  -1 -21    0.50    0.13 
   4  -7 -17   -0.20    0.14 
   4  -5 -19    0.10    0.13 
   5  -8 -14    0.73    0.13 
   5  -8 -12    0.19    0.10 
   5  -7 -16    0.09    0.15 
   5  -3 -20   -0.19    0.12 
   5  -1 -21    0.12    0.10 
   5   2 -22    0.05    0.07 
   6   0 -21   -0.11    0.08 
  -8  -3  -8   -0.20    0.11 
  -8   1 -12    0.05    0.10 
  -7  -5  -9    0.52    0.14 
  -7  -1 -13    0.16    0.11 
  -7   1 -14   -0.13    0.08 
  -6  -6 -10    0.22    0.17 
  -6   3 -16   -0.04    0.07 
  -5   2 -17    0.34    0.10 
  -4  -8 -11    0.37    0.18 
  -4  -7 -13    1.08    0.15 
  -4  -6 -14    0.24    0.14 
  -4  -5 -15    0.04    0.12 
  -3  -9 -11    0.63    0.16 
  -3  -9  -7    0.55    0.11 
  -3  -8 -13    1.89    0.18 
  -3  -5 -16    0.12    0.12 
  -3   2 -19    0.13    0.10 
  -2  -8 -14    0.22    0.15 
  -2  -5 -17   -0.07    0.12 
  -2  -1 -19    0.38    0.12 
  -2   3 -20   -0.06    0.09 
  -1 -10 -10    0.39    0.14 
  -1  -8 -15    0.39    0.17 
  -1  -7 -16    0.09    0.14 
  -1   0 -20    0.04    0.13 
   0 -10 -11    0.31    0.14 
   0 -10 -10    0.16    0.12 
   0 -10  -9    1.53    0.12 
   0  -9 -14    0.82    0.17 
   0   2 -21    0.20    0.11 
   1 -10 -12    0.34    0.13 
   1 -10 -11    3.27    0.18 
   1 -10 -10    4.61    0.18 
   1  -8 -16    0.62    0.17 
   1  -7 -17    0.20    0.15 
   1   0 -21   -0.27    0.12 
   2  -5 -19    0.33    0.13 
   2  -3 -20    0.10    0.11 
   2   3 -22   -0.01    0.09 
   3  -9 -10    0.18    0.10 
   3  -8 -16    0.06    0.14 
   4  -8 -15    0.71    0.15 
   4  -3 -20    0.12    0.13 
   4  -1 -21    0.01    0.11 
   4   2 -22    0.75    0.10 
   6  -2 -20    0.41    0.10 
   7  -5 -15    2.75    0.15 
   7  -4 -17    0.55    0.12 
   7  -3 -18    0.12    0.11 
   7  -2 -19    1.90    0.13 
  -8  -3  -7    3.23    0.16 
  -8   0 -11   -0.02    0.10 
  -7  -5  -8   -0.12    0.10 
  -7  -5  -7    0.06    0.10 
  -7  -5  -6   -0.02    0.08 
  -7  -4 -10   -0.04    0.12 
  -7  -3 -11    0.27    0.14 
  -7  -2 -12    0.22    0.13 
  -7   2 -14    0.02    0.09 
  -6  -2 -14   -0.21    0.10 
  -6   0 -15   -0.03    0.08 
  -6   4 -16    0.09    0.07 
  -4  -8  -6    0.32    0.10 
  -4  -3 -16    0.23    0.11 
  -4  -1 -17    4.52    0.16 
  -3  -9 -10    2.58    0.17 
  -3  -9  -9    0.74    0.12 
  -3  -9  -8    0.22    0.10 
  -3  -6 -15    0.57    0.15 
  -3  -3 -17    0.18    0.11 
  -3  -1 -18    1.12    0.11 
  -2  -9 -12    1.31    0.17 
  -2  -7 -15    0.54    0.16 
  -2  -3 -18    0.14    0.11 
  -2   4 -20   -0.08    0.10 
  -1  -9 -13    0.02    0.16 
  -1  -2 -19    0.12    0.11 
   0  -5 -18    1.26    0.15 
   0  -1 -20    0.25    0.12 
   1  -9 -14    0.07    0.15 
   1  -4 -19    0.50    0.13 
   1  -2 -20   -0.01    0.10 
   1   1 -21    0.00    0.13 
   2  -9 -14    1.66    0.16 
   2  -7 -17    0.12    0.15 
   2   0 -21    0.15    0.13 
   2   4 -22    0.14    0.09 
   4  -8 -14    4.54    0.20 
   4   3 -22   -0.02    0.10 
   5  -7 -15    0.87    0.13 
   5  -6 -17    0.06    0.13 
   5  -5 -18   -0.21    0.12 
   5  -4 -19    0.09    0.12 
   5   0 -21    0.09    0.10 
   5   3 -22    0.08    0.06 
   6  -6 -15    3.62    0.18 
   6  -5 -17    0.25    0.12 
   6  -4 -18    1.05    0.14 
   6  -3 -19    0.23    0.13 
   6   1 -21   -0.13    0.08 
   7   0 -20   -0.04    0.09 
  -8  -2  -9   -0.06    0.10 
  -8  -1 -10   -0.06    0.11 
  -8   2 -12    0.35    0.10 
  -7   0 -13    0.17    0.12 
  -6  -6  -8    3.82    0.19 
  -6  -6  -6    6.30    0.18 
  -6  -5 -11   -0.11    0.13 
  -6  -4 -12    0.08    0.14 
  -6  -3 -13    0.47    0.13 
  -6   1 -15    0.10    0.10 
  -6   5 -16    0.01    0.07 
  -5  -7  -9    0.46    0.15 
  -5  -7  -6    0.23    0.09 
  -5   3 -17    0.00    0.07 
  -4  -8 -10    0.97    0.15 
  -4  -8  -9    0.08    0.13 
  -4  -7 -12    0.96    0.17 
  -4  -4 -15    0.19    0.13 
  -3  -8 -12    1.30    0.16 
  -3   3 -19    0.10    0.10 
  -2  -9 -11    0.75    0.15 
  -2  -9  -8    0.58    0.11 
  -2  -9  -7    0.15    0.08 
  -2  -4 -17    0.45    0.13 
  -2   0 -19   -0.06    0.11 
  -1  -9 -12    0.47    0.15 
  -1  -8 -14    0.62    0.16 
  -1   1 -20    0.13    0.13 
   0  -9 -13    5.60    0.24 
   0  -7 -16    0.06    0.14 
   0  -3 -19   -0.04    0.11 
   0   3 -21    0.21    0.11 
   1  -9 -13    0.70    0.16 
   1  -8 -15    0.58    0.17 
   2  -9 -13    0.37    0.14 
   2  -9 -12    1.85    0.15 
   2  -9 -10   44.05    1.18 
   2  -8 -15    1.33    0.17 
   2  -4 -19    1.25    0.15 
   3  -4 -19    0.05    0.16 
   4  -8 -13    7.50    0.23 
   4  -8 -12    0.02    0.10 
   4  -8 -11   -0.17    0.09 
   4  -7 -16    2.86    0.20 
   4  -6 -17   -0.04    0.16 
   4  -4 -19    0.20    0.14 
   4   0 -21    0.19    0.11 
   5  -2 -20    0.13    0.11 
   5   4 -22    0.08    0.08 
   6  -6 -14    0.33    0.11 
   6  -6 -13    0.11    0.11 
   6  -6 -12    6.96    0.18 
   6  -1 -20   -0.08    0.11 
   7  -4 -16    0.03    0.12 
  -8  -2  -8   -0.04    0.11 
  -8   3 -12    0.17    0.10 
  -7  -4  -9    0.38    0.13 
  -7  -1 -12    0.48    0.13 
  -7   3 -14    0.19    0.09 
  -6  -5 -10    0.27    0.17 
  -6  -1 -14   -0.06    0.10 
  -6   6 -16    0.09    0.06 
  -5  -7  -8   15.21    0.39 
  -4  -6 -13    0.89    0.16 
  -4  -5 -14    2.30    0.18 
  -4  -2 -16    0.56    0.12 
  -4   0 -17   -0.13    0.09 
  -3  -8 -11    0.45    0.15 
  -3  -7 -13    0.08    0.14 
  -3  -5 -15    1.02    0.14 
  -3  -4 -16    0.37    0.13 
  -3   0 -18    0.15    0.10 
  -3   4 -19    0.47    0.10 
  -2  -9 -10    1.11    0.11 
  -2  -7 -14   -0.04    0.13 
  -2  -2 -18    0.34    0.11 
  -1  -9 -11    3.10    0.20 
  -1  -9  -8    1.42    0.11 
  -1  -7 -15   -0.06    0.15 
  -1  -6 -16    0.14    0.15 
  -1  -1 -19   -0.37    0.10 
   0  -8 -14    0.82    0.16 
   0  -4 -18    0.41    0.14 
   0   0 -20    0.22    0.12 
   0   4 -21    0.17    0.10 
   1  -9 -12    1.56    0.15 
   1  -9  -9    0.82    0.11 
   1  -6 -17    0.26    0.15 
   1  -3 -19    0.11    0.12 
   1  -1 -20    0.07    0.11 
   1   2 -21   -0.06    0.12 
   2  -9 -11    5.36    0.20 
   2  -2 -20    0.61    0.12 
   2   1 -21    0.48    0.12 
   3  -7 -16    0.57    0.15 
   3  -6 -17   -0.02    0.14 
   3  -5 -18    0.63    0.16 
   4  -7 -15    0.95    0.16 
   4  -2 -20    0.17    0.12 
   4   4 -22    0.21    0.10 
   5  -7 -13    3.80    0.17 
   5  -7 -12    1.18    0.11 
   5  -6 -16    3.20    0.18 
   5   5 -22   -0.20    0.07 
   6  -5 -16    0.11    0.14 
   6   2 -21   -0.09    0.08 
   7  -4 -15    0.12    0.11 
   7  -1 -19    0.12    0.11 
   7   1 -20    0.12    0.09 
  -8  -2  -7    0.45    0.11 
  -8  -1  -9    0.97    0.13 
  -8   0 -10    0.13    0.11 
  -8   1 -11    0.03    0.10 
  -7  -4  -7    0.17    0.10 
  -7  -4  -6    4.48    0.17 
  -7  -4  -5    0.91    0.09 
  -7  -3 -10    0.11    0.13 
  -7   1 -13    0.21    0.12 
  -7   4 -14    0.48    0.09 
  -6  -4 -11    0.01    0.16 
  -6  -2 -13    0.40    0.13 
  -6   2 -15    0.12    0.09 
  -6   7 -16   -0.21    0.06 
  -5   1 -16    0.08    0.10 
  -5   5 -17    0.10    0.08 
  -4  -7 -11    0.22    0.14 
  -3  -8 -10    0.13    0.12 
  -3   5 -19    0.11    0.10 
  -2  -8 -12    0.97    0.17 
  -2   1 -19    0.13    0.11 
  -1  -9 -10    9.77    0.29 
  -1  -9  -9    6.12    0.20 
   0  -9 -11    3.54    0.19 
   0  -9 -10    0.33    0.12 
   0  -9  -9   10.30    0.26 
   0  -7 -15    2.48    0.20 
   0  -2 -19   -0.05    0.11 
   0   5 -21    0.18    0.10 
   1  -9 -11    2.63    0.15 
   1  -9 -10    4.72    0.18 
   2  -8 -14    0.44    0.15 
   3  -8 -10    3.22    0.14 
   4   1 -21    0.06    0.11 
   4   5 -22    0.24    0.11 
   5  -6 -15    0.46    0.14 
   5  -5 -17    0.14    0.13 
   5  -4 -18    0.06    0.13 
   6  -4 -17    0.23    0.14 
   6  -3 -18   -0.14    0.12 
   6  -2 -19    0.46    0.11 
   6   0 -20   -0.06    0.10 
   7  -2 -18    0.24    0.10 
  -8   4 -12    0.06    0.09 
  -6  -5  -9    1.22    0.14 
  -6  -3 -12    0.43    0.14 
  -6   0 -14    0.34    0.11 
  -5   6 -17    0.02    0.08 
  -4  -7 -10    0.41    0.14 
  -4  -6 -12    0.17    0.14 
  -4  -3 -15    0.23    0.13 
  -4   1 -17    4.65    0.16 
  -3  -8  -8    8.22    0.22 
  -3  -3 -16    0.21    0.13 
  -3   1 -18    0.94    0.11 
  -3   6 -19    0.69    0.11 
  -2  -8 -11    0.24    0.14 
  -2  -1 -18    0.09    0.11 
  -2   2 -19   -0.12    0.11 
  -1  -7 -14   -0.07    0.14 
  -1   0 -19   -0.02    0.10 
   0  -8 -13    0.50    0.15 
   0   1 -20    0.34    0.12 
   0   6 -21   -0.05    0.08 
   1  -7 -15    0.08    0.14 
   1   0 -20   -0.01    0.10 
   1   3 -21    0.08    0.12 
   2  -8 -13    2.70    0.17 
   2  -3 -19   -0.16    0.12 
   2  -1 -20    0.17    0.11 
   2   2 -21    0.01    0.11 
   3  -3 -19    0.10    0.13 
   3  -1 -20   -0.06    0.11 
   4  -7 -14    1.18    0.14 
   4  -6 -16    0.28    0.15 
   4  -5 -17    0.57    0.17 
   4  -4 -18    0.47    0.17 
   4  -3 -19   -0.02    0.13 
   4  -1 -20    0.07    0.12 
   4   6 -22    0.18    0.11 
   5   2 -21    0.29    0.10 
   6  -5 -15    7.07    0.21 
   6   3 -21    0.60    0.10 
   7  -3 -16    0.37    0.11 
   7   0 -19    0.70    0.11 
  -8   2 -11    0.08    0.10 
  -7  -3  -9    0.69    0.14 
  -7  -2 -10    0.33    0.15 
  -7   0 -12   -0.11    0.10 
  -7   2 -13   -0.27    0.11 
  -7   5 -14    0.33    0.09 
  -6  -5  -8    0.60    0.13 
  -6  -5  -7    5.82    0.19 
  -6  -5  -6    0.59    0.09 
  -6  -4 -10    0.02    0.15 
  -6  -1 -13    0.12    0.14 
  -6   3 -15    0.38    0.09 
  -5  -6  -9    3.46    0.19 
  -5  -6  -8    3.30    0.17 
  -5   2 -16    0.14    0.10 
  -5   7 -17   -0.06    0.07 
  -4  -5 -13    0.96    0.16 
  -4  -4 -14    0.50    0.15 
  -4   2 -17    0.89    0.12 
  -3  -7 -11    0.16    0.14 
  -3  -6 -13   -0.08    0.14 
  -3  -5 -14    0.13    0.13 
  -3  -4 -15    0.04    0.13 
  -3  -1 -17    0.40    0.12 
  -3   2 -18    0.52    0.10 
  -3   7 -19    0.14    0.10 
  -2  -8 -10    5.83    0.21 
  -2  -6 -14    0.60    0.15 
  -1  -8 -12   -0.03    0.10 
  -1  -6 -15    0.47    0.16 
   0  -8 -12    0.57    0.15 
   0  -1 -19    0.18    0.11 
   0   2 -20    0.08    0.14 
   0   7 -21   -0.09    0.08 
   1  -6 -16    0.56    0.17 
   1   4 -21   -0.13    0.11 
   2  -8 -12    1.20    0.13 
   2  -8 -10   54.34    1.47 
   3  -6 -16    0.07    0.15 
   3  -5 -17    2.18    0.19 
   3  -4 -18    0.36    0.15 
   4  -7 -13    8.35    0.23 
   4  -7 -12    0.42    0.10 
   4  -7 -11    1.37    0.11 
   4   2 -21    0.04    0.11 
   5  -6 -14    0.43    0.12 
   5  -5 -16    0.47    0.13 
   6  -5 -14    0.02    0.09 
   6  -5 -13   -0.04    0.10 
   6  -4 -16    0.14    0.13 
   7  -2 -17    0.21    0.11 
   7  -1 -18   -0.05    0.10 
   7   2 -20    0.17    0.10 
  -7  -3  -8    0.51    0.11 
  -7  -1 -11    0.53    0.13 
  -6  -3 -11    0.34    0.14 
  -6   1 -14   -0.18    0.10 
  -5  -6  -7    1.50    0.11 
  -4  -6 -11    0.71    0.15 
  -4   8 -18    0.21    0.08 
  -3  -2 -16    0.81    0.14 
  -2  -7 -12    1.13    0.17 
  -2   0 -18    2.08    0.14 
  -2   3 -19    0.12    0.11 
  -1  -8 -11    1.66    0.16 
  -1  -8 -10    1.17    0.14 
  -1  -7 -13    1.87    0.17 
  -1   1 -19   -0.08    0.10 
  -1   5 -20    0.24    0.12 
   0  -8 -11    0.20    0.13 
   0  -7 -14    0.22    0.12 
   0  -6 -15    2.15    0.19 
   0  -4 -17    0.07    0.14 
   1  -8 -12    3.06    0.17 
   1  -8 -11    6.28    0.21 
   1   1 -20   -0.17    0.10 
   1   5 -21    0.26    0.12 
   2  -7 -14    2.70    0.19 
   2  -2 -19    0.60    0.14 
   2   0 -20    0.61    0.12 
   2   3 -21    0.28    0.12 
   3  -2 -19    0.63    0.14 
   4  -6 -15    0.77    0.15 
   5  -6 -13    0.09    0.10 
   5  -6 -12    4.24    0.15 
   5  -4 -17    1.04    0.15 
   5  -3 -18    0.18    0.14 
   6   1 -20   -0.02    0.09 
  -1  -8  -9    1.73    0.10 
   1  -8 -10    5.42    0.16 
 -16   5  -1    0.04    0.07 
 -16   6  -1    0.03    0.07 
 -16   7  -1   -0.10    0.07 
 -16  12   0   -0.09    0.11 
 -16  14   1    0.25    0.12 
 -15   9  -2   -0.19    0.10 
 -15  13  -1   -0.16    0.12 
 -15  15   0    0.07    0.14 
 -13  16  -2    0.21    0.13 
 -13  21   3    0.07    0.10 
 -12   3  -5    0.35    0.12 
 -12   8  -5    0.03    0.15 
 -12  13  -4    0.77    0.15 
 -11  12  -5    1.46    0.18 
 -11  17  -3    0.50    0.16 
 -10  10  -6    0.11    0.19 
 -10  14  -5    0.10    0.16 
 -10  18  -3    0.22    0.16 
  -9   6  -7    0.23    0.15 
  -9  15  -5    0.09    0.16 
  -9  17  -4    0.67    0.18 
  -9  22   1    0.18    0.12 
  -8   2  -7    0.43    0.13 
  -8   9  -7   -0.13    0.14 
  -8  10  -7    0.62    0.17 
  -8  16  -5    2.78    0.24 
  -8  19  -3    0.26    0.17 
  -7  11  -7    5.32    0.26 
  -7  14  -6    4.55    0.26 
  -7  18  -4    0.84    0.20 
  -7  19  -3    0.48    0.17 
  -7  22   2    0.19    0.12 
  -6   0  -7   -0.04    0.09 
  -6  11  -7   10.44    0.38 
  -6  21   0    0.34    0.14 
  -5  11  -7    0.12    0.15 
  -5  14  -6    2.87    0.22 
  -5  16  -5    3.93    0.24 
  -5  20  -1    0.21    0.14 
  -4  10  -7    0.85    0.15 
  -4  19  -1    3.54    0.19 
  -3   8  -7    3.31    0.16 
  -3  12  -6    0.55    0.14 
  -3  14  -5    9.31    0.27 
  -3  18  -1    0.20    0.09 
  -2  15  -3    1.28    0.12 
  -2  16  -2   14.25    0.34 
 -15   3  -2    0.07    0.07 
 -15   8  -2   -0.17    0.09 
 -14   2  -3   -0.03    0.08 
 -14   9  -3    1.27    0.12 
 -14  13  -2    0.19    0.11 
 -14  18   1    0.06    0.14 
 -14  19   2    0.21    0.13 
 -13   2  -4   -0.20    0.09 
 -13   8  -4    0.44    0.14 
 -13   9  -4    0.02    0.12 
 -13  13  -3    0.08    0.12 
 -13  17  -1   -0.14    0.12 
 -12   4  -5   -0.08    0.11 
 -12   5  -5    0.90    0.14 
 -12   6  -5   -0.34    0.12 
 -12   7  -5    0.04    0.13 
 -12  15  -3    0.37    0.14 
 -12  17  -2    1.14    0.15 
 -12  21   2   -0.11    0.10 
 -12  22   5   -0.16    0.07 
 -11  18  -2    0.98    0.16 
 -11  21   1    0.84    0.14 
 -11  22   3    0.01    0.10 
 -10  16  -4    0.36    0.17 
 -10  19  -2    0.99    0.17 
 -10  20  -1    0.17    0.14 
  -9  12  -6    0.26    0.17 
  -8   3  -7    3.12    0.18 
  -8  13  -6    1.01    0.18 
  -8  22   2    0.19    0.12 
  -7   1  -7    0.06    0.11 
  -7  10  -7    4.00    0.22 
  -7  21   0   -0.16    0.16 
  -7  22   3    0.30    0.09 
  -6  10  -7    5.89    0.26 
  -6  14  -6   -0.04    0.12 
  -6  16  -5    0.72    0.16 
  -6  21   1    0.21    0.13 
  -5  10  -7    0.64    0.15 
  -5  17  -4    0.87    0.17 
  -5  19  -2    0.58    0.16 
  -4   9  -7    0.17    0.13 
  -4  13  -6    1.11    0.13 
  -4  15  -5    0.93    0.16 
  -3  17  -2    0.70    0.13 
  -3  18   0    0.08    0.09 
 -16  11   0   -0.12    0.11 
 -16  15   2    0.27    0.12 
 -15   4  -2    0.42    0.09 
 -15   5  -2    0.13    0.09 
 -15   6  -2    0.23    0.10 
 -15   7  -2    0.08    0.09 
 -15  12  -1    0.11    0.11 
 -15  16   1    0.04    0.14 
 -14   3  -3    0.03    0.10 
 -14   7  -3    0.02    0.11 
 -14   8  -3   -0.02    0.10 
 -14  20   4    0.14    0.13 
 -13   3  -4    0.04    0.10 
 -13   4  -4    0.38    0.13 
 -13   5  -4    0.19    0.12 
 -13   6  -4   -0.36    0.12 
 -13   7  -4    0.55    0.12 
 -13  15  -2    0.00    0.12 
 -13  18   0   -0.20    0.12 
 -13  19   1    0.08    0.12 
 -13  21   4   -0.12    0.09 
 -12  18  -1    0.37    0.14 
 -12  20   1    0.17    0.11 
 -12  22   6    0.05    0.07 
 -11  11  -5    0.80    0.17 
 -11  16  -3    3.62    0.22 
 -11  19  -1   -0.25    0.13 
 -11  20   0    0.39    0.13 
 -11  22   4    0.25    0.10 
 -10   2  -6    0.16    0.11 
 -10   3  -6    0.80    0.15 
 -10   7  -6    0.02    0.16 
 -10  13  -5    0.26    0.17 
 -10  22   3    0.43    0.12 
  -9  11  -6    1.27    0.19 
  -9  14  -5    0.49    0.18 
  -9  19  -2    0.09    0.16 
  -9  21   0    0.33    0.16 
  -9  22   2    0.04    0.12 
  -8   4  -7    0.28    0.13 
  -8   5  -7    0.30    0.14 
  -8   6  -7    2.65    0.19 
  -8   7  -7    0.62    0.17 
  -8  12  -6    0.38    0.16 
  -8  15  -5    0.26    0.18 
  -8  17  -4    0.02    0.13 
  -8  22   3   -0.02    0.11 
  -7   2  -7    0.02    0.11 
  -7   8  -7    0.45    0.16 
  -7   9  -7    0.76    0.17 
  -7  13  -6   12.44    0.45 
  -6   1  -7    2.56    0.12 
  -6   9  -7    8.36    0.29 
  -6  13  -6    0.16    0.16 
  -5   9  -7    1.49    0.15 
  -5  13  -6    0.93    0.17 
  -5  15  -5    8.90    0.32 
  -5  20   0    0.42    0.13 
  -4   8  -7    0.42    0.12 
  -4  12  -6    5.35    0.24 
  -4  16  -4    4.74    0.23 
  -4  17  -3    0.25    0.15 
  -4  18  -2    2.98    0.17 
  -4  19   0    0.49    0.12 
  -3  11  -6    2.62    0.13 
  -3  13  -5    2.06    0.14 
  -3  16  -3    0.97    0.13 
 -17   7   1   -0.41    0.08 
 -16  13   1    0.37    0.13 
 -16  16   3   -0.31    0.10 
 -16  17   4   -0.03    0.09 
 -15  11  -1   -0.06    0.11 
 -15  14   0    0.15    0.13 
 -15  17   2    0.13    0.14 
 -15  18   3    0.51    0.13 
 -14   4  -3    0.07    0.09 
 -14   5  -3    0.69    0.10 
 -14   6  -3   -0.23    0.09 
 -14  12  -2   -0.06    0.10 
 -14  16   0   -0.04    0.13 
 -13  12  -3   -0.03    0.12 
 -13  21   5    0.12    0.09 
 -12  11  -4    0.19    0.14 
 -12  16  -2    0.18    0.14 
 -12  19   0    1.01    0.14 
 -12  21   3    0.05    0.12 
 -11  10  -5    4.30    0.23 
 -11  21   2    0.72    0.15 
 -11  22   5    0.06    0.09 
 -11  22   6    0.61    0.10 
 -10   4  -6    0.94    0.14 
 -10   5  -6   -0.07    0.13 
 -10   6  -6   -0.06    0.13 
 -10  12  -5    0.04    0.16 
 -10  15  -4    0.26    0.17 
  -9   0  -6   -0.07    0.09 
  -9  10  -6   -0.09    0.15 
  -9  16  -4    0.27    0.14 
  -9  22   3    0.03    0.11 
  -8  18  -3   -0.07    0.16 
  -8  19  -2    5.35    0.27 
  -8  22   4    0.17    0.10 
  -7   3  -7    0.62    0.12 
  -7   4  -7    0.23    0.12 
  -7   5  -7    0.00    0.12 
  -7   6  -7    3.07    0.19 
  -7  12  -6    1.52    0.18 
  -7  15  -5    0.68    0.15 
  -7  18  -3    1.92    0.20 
  -7  20  -1    4.43    0.25 
  -7  21   1    0.34    0.15 
  -6   2  -7    0.87    0.10 
  -6   8  -7    0.44    0.15 
  -6  15  -5    5.30    0.23 
  -6  18  -3    0.04    0.17 
  -6  19  -2    0.71    0.17 
  -5   3  -7    0.58    0.12 
  -5  12  -6   -0.12    0.14 
  -5  16  -4    1.09    0.17 
  -5  19  -1    0.94    0.15 
  -5  20   1    0.22    0.11 
  -4  11  -6    0.36    0.14 
  -4  14  -5    0.37    0.11 
  -4  19   1    0.52    0.11 
  -3  10  -6    0.13    0.11 
  -3  17  -1   -0.21    0.11 
 -17   5   1   -0.02    0.06 
 -17  11   2    0.12    0.11 
 -17  13   3    0.14    0.09 
 -14  11  -2    0.65    0.12 
 -14  14  -1   -0.10    0.12 
 -14  17   1    0.14    0.14 
 -14  19   3   -0.09    0.11 
 -14  20   5   -0.06    0.10 
 -13  11  -3   -0.02    0.12 
 -13  14  -2    0.32    0.13 
 -13  16  -1   -0.04    0.12 
 -12  10  -4    0.02    0.14 
 -11   1  -5    0.16    0.10 
 -11  17  -2   -0.04    0.15 
 -10  11  -5    0.09    0.16 
 -10  18  -2    1.09    0.14 
 -10  19  -1   -0.06    0.14 
 -10  22   4   -0.12    0.09 
 -10  22   5    0.22    0.10 
  -9   1  -6    0.06    0.11 
  -9   9  -6   -0.11    0.15 
  -9  13  -5    1.42    0.20 
  -9  17  -3    0.26    0.17 
  -9  21   1    0.10    0.14 
  -9  22   4    3.93    0.17 
  -8  11  -6    0.19    0.13 
  -8  14  -5    0.13    0.13 
  -8  16  -4    0.34    0.18 
  -8  21   1    2.21    0.18 
  -7  14  -5   13.72    0.46 
  -7  16  -4    9.79    0.35 
  -6   3  -7    0.78    0.12 
  -6  12  -6    0.09    0.12 
  -6  14  -5    2.66    0.22 
  -6  16  -4    0.37    0.16 
  -6  20   0    0.35    0.14 
  -5  14  -5    0.30    0.15 
  -5  18  -2    0.69    0.16 
  -4  13  -5    0.26    0.14 
  -4  15  -4    0.12    0.11 
  -4  18  -1    2.80    0.17 
  -3  12  -5    1.83    0.14 
  -3  14  -4    0.17    0.11 
  -3  15  -3    1.33    0.13 
  -3  16  -2   -0.12    0.10 
 -17  14   4   -0.32    0.09 
 -16   8   0    0.03    0.10 
 -16  12   1    0.33    0.12 
 -16  14   2    0.01    0.13 
 -15  13   0    0.00    0.11 
 -15  15   1    0.14    0.15 
 -15  18   4    0.13    0.13 
 -14  10  -2   -0.06    0.13 
 -14  18   2   -0.07    0.12 
 -13  10  -3    0.34    0.14 
 -13  17   0    0.29    0.13 
 -13  18   1   -0.09    0.11 
 -13  19   2    0.10    0.11 
 -13  21   7    0.03    0.07 
 -12  13  -3   -0.15    0.14 
 -12  15  -2    0.38    0.15 
 -12  21   4    0.16    0.11 
 -11   2  -5    0.14    0.10 
 -11   3  -5    0.36    0.15 
 -11   6  -5    0.30    0.17 
 -11   7  -5    0.02    0.14 
 -11  12  -4    0.31    0.16 
 -11  18  -1    0.91    0.16 
 -11  19   0   -0.17    0.13 
 -11  21   3    2.19    0.17 
 -10  14  -4   -0.16    0.12 
 -10  16  -3    0.16    0.16 
 -10  21   2    0.00    0.12 
  -9   2  -6   -0.15    0.10 
  -9   3  -6    0.21    0.14 
  -9  12  -5    1.75    0.20 
  -9  15  -4    0.38    0.14 
  -9  18  -2    0.19    0.17 
  -9  19  -1    0.64    0.17 
  -8   0  -6    0.82    0.11 
  -8  10  -6    0.84    0.16 
  -8  17  -3   -0.06    0.16 
  -8  20   0    0.72    0.20 
  -7  11  -6    0.79    0.14 
  -7  17  -3    1.10    0.18 
  -7  20   0    0.82    0.17 
  -7  21   2    0.05    0.12 
  -6  11  -6    1.45    0.18 
  -5  11  -6    4.16    0.19 
  -5  19   0    1.36    0.16 
  -4  17  -2    7.18    0.24 
  -3  17   0    0.24    0.09 
 -17  12   3   -0.10    0.10 
 -16   2   0    0.32    0.08 
 -16   7   0   -0.03    0.09 
 -16  15   3    0.19    0.13 
 -16  16   4    0.02    0.12 
 -16  17   5   -0.01    0.10 
 -15  17   3    0.20    0.14 
 -14  13  -1    0.10    0.13 
 -14  15   0    0.02    0.13 
 -14  20   6    0.02    0.08 
 -13  13  -2    0.06    0.13 
 -13  15  -1    0.04    0.13 
 -13  20   4    0.16    0.12 
 -12  19   1    0.01    0.12 
 -12  21   5    0.04    0.11 
 -11   4  -5    1.31    0.14 
 -11   5  -5    0.15    0.14 
 -11  16  -2    2.20    0.20 
 -10  10  -5    0.58    0.17 
 -10  13  -4    0.08    0.16 
 -10  17  -2    0.02    0.16 
  -9   4  -6    0.45    0.13 
  -9   5  -6    0.08    0.14 
  -9   6  -6    0.22    0.15 
  -9  14  -4    0.18    0.16 
  -9  16  -3    0.25    0.17 
  -9  21   2    0.73    0.14 
  -8   1  -6    0.67    0.11 
  -8   8  -6    1.63    0.18 
  -8   9  -6    0.12    0.15 
  -8  15  -4   -0.06    0.17 
  -8  21   2    0.05    0.13 
  -7  15  -4    3.76    0.24 
  -7  18  -2    0.40    0.17 
  -7  19  -1    0.25    0.17 
  -7  21   3    0.22    0.10 
  -6  10  -6    1.69    0.17 
  -6  13  -5    0.37    0.17 
  -5  10  -6    1.46    0.15 
  -5  13  -5    0.25    0.14 
  -5  15  -4    0.73    0.12 
  -4   9  -6    0.28    0.11 
  -4  18   0    0.02    0.10 
  -3  11  -5    9.15    0.23 
  -3  13  -4    0.58    0.12 
 -16   3   0    0.01    0.08 
 -16   4   0    0.36    0.09 
 -16   5   0    0.30    0.10 
 -16   6   0    0.00    0.08 
 -16  11   1   -0.15    0.10 
 -16  13   2    0.28    0.14 
 -15   1  -1   -0.04    0.08 
 -15   8  -1    0.06    0.10 
 -15  12   0   -0.09    0.11 
 -15  14   1   -0.04    0.12 
 -15  19   7    0.28    0.09 
 -14  16   1    0.18    0.13 
 -14  18   3   -0.14    0.12 
 -14  20   7   -0.16    0.06 
 -14  20   8    0.11    0.06 
 -13   1  -3    0.10    0.09 
 -13  12  -2    0.47    0.15 
 -12   2  -4    0.05    0.12 
 -12   3  -4    0.30    0.13 
 -12   6  -4    0.46    0.16 
 -12   7  -4    0.01    0.13 
 -12  12  -3    0.00    0.14 
 -12  14  -2    0.32    0.16 
 -12  16  -1    0.77    0.16 
 -12  20   3   -0.19    0.12 
 -12  21   6    0.28    0.10 
 -11  11  -4    4.48    0.23 
 -11  17  -1    0.46    0.16 
 -11  20   2    2.64    0.19 
 -10   0  -5   -0.10    0.10 
 -10   9  -5   -0.02    0.14 
 -10  15  -3    0.31    0.18 
 -10  18  -1    0.04    0.16 
 -10  21   3    0.14    0.12 
  -9  11  -5    2.22    0.21 
  -9  20   1    0.16    0.17 
  -9  21   3    0.55    0.15 
  -8   2  -6    3.57    0.17 
  -8  12  -5    0.48    0.17 
  -8  16  -3    1.35    0.18 
  -8  21   3    0.97    0.15 
  -7   0  -6   -0.11    0.09 
  -7   9  -6    0.24    0.15 
  -7  20   1    0.67    0.15 
  -6  19   0    1.37    0.17 
  -6  20   2    0.18    0.11 
  -5  12  -5    0.38    0.15 
  -5  16  -3    5.74    0.24 
  -5  17  -2    8.61    0.29 
  -5  18  -1    3.25    0.18 
  -4   8  -6    0.28    0.11 
  -4  17  -1    0.38    0.12 
  -4  18   1    2.01    0.13 
  -3  15  -2    0.12    0.10 
  -3  16  -1    2.04    0.12 
 -17  11   3    0.30    0.12 
 -17  13   4    0.06    0.11 
 -16  10   1    0.23    0.10 
 -16  17   6    0.05    0.11 
 -15   2  -1    0.17    0.10 
 -15   6  -1    0.54    0.12 
 -15   7  -1   -0.06    0.10 
 -15  11   0    0.51    0.12 
 -15  15   2    0.06    0.13 
 -15  18   5   -0.06    0.12 
 -14   1  -2    0.11    0.10 
 -14   7  -2    0.35    0.14 
 -14  14   0   -0.03    0.12 
 -14  17   2    0.17    0.13 
 -13   2  -3    0.56    0.12 
 -13   6  -3    0.00    0.14 
 -13   7  -3    0.52    0.14 
 -13  14  -1   -0.08    0.13 
 -13  17   1   -0.22    0.12 
 -13  18   2    0.58    0.16 
 -13  20   5   -0.01    0.09 
 -12   5  -4    1.57    0.15 
 -12  11  -3   -0.02    0.14 
 -12  17   0    0.33    0.15 
 -12  19   2    0.22    0.13 
 -12  21   7    0.08    0.08 
 -11  10  -4    5.05    0.25 
 -11  13  -3    0.56    0.18 
 -11  15  -2    0.51    0.18 
 -11  21   5   -0.02    0.12 
 -10   1  -5    0.39    0.12 
 -10  12  -4    2.85    0.22 
 -10  16  -2    0.76    0.18 
 -10  21   4    0.57    0.15 
  -9  10  -5    0.23    0.16 
  -9  17  -2    2.43    0.20 
  -9  18  -1    0.32    0.17 
  -8   3  -6    0.44    0.12 
  -8   4  -6    0.81    0.13 
  -8   5  -6    0.16    0.13 
  -8   6  -6    1.19    0.16 
  -8  11  -5    0.17    0.15 
  -8  14  -4    2.44    0.22 
  -8  17  -2    0.34    0.18 
  -8  20   1    4.89    0.24 
  -8  21   4    0.07    0.11 
  -7   1  -6    0.93    0.12 
  -7   8  -6    3.50    0.20 
  -7  12  -5   25.06    0.72 
  -7  14  -4    0.25    0.17 
  -7  16  -3    7.64    0.29 
  -7  19   0    1.02    0.19 
  -6   8  -6    1.63    0.13 
  -6  12  -5    1.52    0.18 
  -6  14  -4    0.65    0.16 
  -6  18  -1    1.82    0.18 
  -6  20   3    0.13    0.11 
  -5   8  -6    0.40    0.12 
  -5  14  -4    7.93    0.26 
  -4   7  -6    2.20    0.13 
  -4  11  -5    1.06    0.12 
  -4  13  -4    1.24    0.12 
  -4  16  -2    0.37    0.12 
 -17   7   2    0.09    0.10 
 -17  14   5    0.83    0.12 
 -16  12   2    0.10    0.12 
 -16  14   3    0.77    0.16 
 -16  15   4    0.06    0.14 
 -16  16   5   -0.17    0.11 
 -15   3  -1    0.13    0.10 
 -15   5  -1    0.10    0.10 
 -15  13   1   -0.22    0.12 
 -15  16   3    0.26    0.14 
 -15  17   4    0.17    0.13 
 -14   2  -2    0.46    0.11 
 -14   3  -2    0.04    0.12 
 -14   4  -2   -0.12    0.11 
 -14   5  -2   -0.04    0.11 
 -14   6  -2   -0.02    0.11 
 -14  11  -1    0.29    0.13 
 -14  15   1    0.25    0.13 
 -13   3  -3    0.17    0.10 
 -13   4  -3    0.03    0.11 
 -13   5  -3    0.60    0.13 
 -13  20   6    0.14    0.10 
 -12  10  -3    0.80    0.16 
 -12  13  -2    1.11    0.17 
 -12  15  -1    0.25    0.16 
 -12  18   1   -0.04    0.13 
 -12  20   4    0.07    0.13 
 -11   9  -4    0.27    0.16 
 -11  20   3    0.55    0.17 
 -11  21   6    1.12    0.12 
 -11  21   7    0.20    0.09 
 -10   2  -5   -0.07    0.11 
 -10   3  -5    0.08    0.13 
 -10   5  -5    0.75    0.15 
 -10   6  -5    0.13    0.15 
 -10  11  -4    0.02    0.16 
 -10  14  -3    0.34    0.18 
 -10  17  -1    0.19    0.16 
 -10  20   2    0.27    0.15 
  -9   9  -5    0.69    0.15 
  -9  15  -3    3.35    0.21 
  -9  21   4    0.84    0.12 
  -9  21   5    3.06    0.16 
  -8  19   0    0.45    0.18 
  -7   2  -6    0.78    0.11 
  -7   4  -6    4.31    0.19 
  -7   5  -6    0.13    0.12 
  -7  11  -5    0.15    0.16 
  -7  17  -2    0.80    0.17 
  -7  20   2    1.04    0.15 
  -6  11  -5    1.60    0.17 
  -6  19   1    4.12    0.21 
  -5   7  -6    0.47    0.12 
  -5  18   0    0.90    0.13 
  -4  10  -5    0.07    0.10 
  -4  17   0    1.42    0.13 
 -17   2   2    0.19    0.07 
 -17   6   2    0.20    0.09 
 -17  10   3    0.22    0.11 
 -17  12   4    0.16    0.13 
 -15  10   0    0.09    0.11 
 -14  16   2    0.17    0.13 
 -14  18   4   -0.04    0.10 
 -14  19   6   -0.01    0.10 
 -13  10  -2    0.66    0.15 
 -13  13  -1   -0.14    0.13 
 -13  20   7   -0.29    0.09 
 -13  20   9    0.14    0.06 
 -12   9  -3    1.42    0.20 
 -11   0  -4   -0.02    0.10 
 -11  12  -3    2.60    0.20 
 -11  16  -1    0.13    0.16 
 -10  18   0    0.02    0.15 
 -10  21   6    0.08    0.10 
  -9   0  -5    1.20    0.12 
  -9   8  -5   -0.10    0.14 
  -9  12  -4    0.33    0.16 
  -9  16  -2    0.14    0.17 
  -9  20   2    2.92    0.20 
  -8  10  -5    0.43    0.12 
  -8  13  -4    0.18    0.13 
  -8  15  -3    1.50    0.18 
  -8  20   2    2.31    0.18 
  -7  13  -4    5.70    0.26 
  -7  20   3    1.77    0.15 
  -6   5  -6    0.50    0.11 
  -6  15  -3    1.66    0.17 
  -5  10  -5    0.11    0.12 
  -5  13  -4    0.42    0.14 
  -4  12  -4    1.30    0.13 
  -4  14  -3    1.79    0.14 
  -4  15  -2    0.31    0.12 
  -4  16  -1    2.16    0.14 
 -18   6   4    0.08    0.09 
 -17   3   2   -0.11    0.07 
 -17   4   2    0.36    0.08 
 -17   5   2    0.09    0.07 
 -17  13   5   -0.11    0.12 
 -17  15   7    0.18    0.09 
 -16  11   2   -0.15    0.11 
 -16  13   3   -0.11    0.13 
 -16  17   8   -0.10    0.10 
 -15   9   0    0.02    0.11 
 -15  12   1    0.37    0.13 
 -15  14   2   -0.15    0.12 
 -15  17   5    0.84    0.13 
 -15  18   7    0.05    0.12 
 -14  17   3   -0.01    0.11 
 -14  19   7   -0.16    0.09 
 -13  16   1    0.10    0.14 
 -13  17   2    0.34    0.14 
 -13  18   3    0.49    0.13 
 -13  20   8    0.15    0.07 
 -12  12  -2    0.01    0.15 
 -12  16   0    0.76    0.17 
 -12  17   1    0.15    0.14 
 -12  18   2    0.00    0.16 
 -12  20   5    0.35    0.11 
 -11   1  -4   -0.08    0.12 
 -11   6  -4    0.22    0.15 
 -11  11  -3    4.33    0.24 
 -11  17   0    0.31    0.16 
 -11  18   1    1.41    0.17 
 -11  20   4    1.91    0.17 
 -10  10  -4    0.54    0.16 
 -10  13  -3   -0.10    0.12 
 -10  15  -2    0.65    0.17 
 -10  20   3   -0.03    0.13 
  -9   1  -5   -0.13    0.10 
  -9   6  -5    0.43    0.15 
  -9  11  -4    0.32    0.15 
  -9  14  -3   -0.07    0.12 
  -9  17  -1    2.52    0.21 
  -9  20   3    3.13    0.21 
  -8   9  -5    0.69    0.16 
  -8  12  -4    1.03    0.16 
  -8  16  -2    4.98    0.25 
  -8  20   3    0.52    0.16 
  -7  10  -5    1.19    0.13 
  -7  19   1   -0.02    0.13 
  -7  20   4    0.06    0.12 
  -6  10  -5   -0.06    0.12 
  -6  16  -2    0.50    0.15 
  -6  18   0    0.66    0.14 
  -6  19   2   -0.27    0.12 
  -5  14  -3    4.55    0.19 
  -5  18   1    0.56    0.12 
  -4   9  -5    0.10    0.09 
  -4  17   1    1.12    0.12 
 -18   5   4    0.09    0.08 
 -18   9   5    0.14    0.10 
 -18  11   6    0.29    0.10 
 -17   9   3    0.34    0.11 
 -17  11   4    0.08    0.14 
 -17  14   6    0.14    0.11 
 -16   7   1    0.15    0.10 
 -16  14   4   -0.06    0.14 
 -16  15   5    0.11    0.12 
 -16  16   6    0.11    0.12 
 -15  15   3    0.23    0.13 
 -15  16   4   -0.19    0.12 
 -14   9  -1   -0.01    0.12 
 -14  14   1    0.04    0.13 
 -14  19   8    0.03    0.08 
 -14  19   9    0.01    0.07 
 -13  12  -1    0.27    0.15 
 -13  14   0    0.12    0.15 
 -13  19   5    0.06    0.11 
 -12   0  -3   -0.12    0.10 
 -12  14  -1   -0.14    0.13 
 -12  20   6    0.18    0.12 
 -11   2  -4    0.58    0.13 
 -11   3  -4    0.18    0.12 
 -11   4  -4    0.27    0.13 
 -11   5  -4    0.12    0.14 
 -11  13  -2    2.49    0.20 
 -11  15  -1    0.25    0.17 
 -10   9  -4    0.01    0.14 
 -10  12  -3    0.30    0.17 
 -10  16  -1   -0.24    0.16 
 -10  19   2   -0.06    0.15 
 -10  20   4    0.07    0.14 
  -9   2  -5    0.41    0.11 
  -9   3  -5    0.01    0.11 
  -9   4  -5    0.21    0.12 
  -9   5  -5    0.56    0.14 
  -9  13  -3    0.86    0.17 
  -9  15  -2    0.62    0.18 
  -8   8  -5    2.76    0.18 
  -8  14  -3    0.70    0.16 
  -8  20   4    0.38    0.14 
  -7   9  -5    0.86    0.14 
  -7  12  -4    5.08    0.24 
  -7  18   0    2.31    0.19 
  -6   9  -5    0.54    0.13 
  -6  12  -4    0.72    0.16 
  -6  14  -3    0.57    0.14 
  -6  19   3    0.12    0.12 
  -5   9  -5    6.00    0.20 
  -5  12  -4    1.23    0.11 
  -5  17   0    0.32    0.12 
  -5  18   2    0.20    0.12 
  -4  11  -4    0.20    0.10 
 -18   8   5    0.22    0.12 
 -17  15   8   -0.10    0.09 
 -16   1   1   -0.09    0.08 
 -16   2   1    0.39    0.09 
 -16   5   1    0.16    0.11 
 -16   6   1   -0.03    0.10 
 -16  10   2    0.11    0.10 
 -16  12   3   -0.22    0.11 
 -15  11   1    0.12    0.12 
 -15  13   2    0.16    0.12 
 -15  18   8    0.17    0.08 
 -15  18   9   -0.01    0.08 
 -15  18  10   -0.04    0.06 
 -14  11   0    1.53    0.16 
 -14  15   2    0.89    0.14 
 -14  16   3   -0.06    0.14 
 -14  17   4    0.26    0.12 
 -13  -1  -2    0.33    0.09 
 -13  11  -1   -0.19    0.14 
 -12   1  -3    0.91    0.13 
 -12   6  -3    0.53    0.15 
 -12  11  -2    0.40    0.16 
 -12  15   0    0.35    0.17 
 -12  19   4    0.09    0.13 
 -12  20   7    0.13    0.10 
 -12  20   8    0.09    0.10 
 -11  10  -3    3.06    0.22 
 -11  16   0    0.58    0.17 
 -11  19   3    0.49    0.16 
 -11  20   5    0.51    0.12 
 -10  -1  -4   -0.13    0.09 
 -10   8  -4   -0.21    0.14 
 -10  14  -2    1.46    0.18 
 -10  18   1    0.48    0.16 
  -9  10  -4    0.17    0.15 
  -9  16  -1    0.80    0.18 
  -9  19   2   -0.14    0.14 
  -9  20   4    1.54    0.15 
  -8   0  -5   -0.10    0.08 
  -8  11  -4    3.23    0.21 
  -8  15  -2   -0.09    0.15 
  -8  19   2    7.34    0.28 
  -8  20   5   -0.04    0.11 
  -7   8  -5    0.49    0.13 
  -7  19   2    6.05    0.23 
  -6  15  -2    0.45    0.13 
  -6  18   1    0.45    0.13 
  -5   8  -5    0.03    0.10 
  -5  11  -4    7.02    0.21 
  -5  16  -1    4.18    0.19 
  -4  15  -1    0.41    0.10 
  -4  16   0   18.07    0.40 
 -18  10   6   -0.10    0.09 
 -17  10   4    0.31    0.11 
 -17  12   5    0.34    0.14 
 -17  13   6    0.24    0.13 
 -17  14   7    0.10    0.11 
 -16   3   1    0.19    0.09 
 -16   4   1    0.33    0.10 
 -16   9   2    0.40    0.11 
 -16  16   7   -0.07    0.11 
 -15   0   0   -0.09    0.09 
 -15   6   0    0.08    0.11 
 -15  10   1    0.24    0.12 
 -15  14   3   -0.08    0.12 
 -15  17   6    0.26    0.11 
 -14   0  -1    0.13    0.09 
 -14   6  -1    0.19    0.15 
 -13   0  -2    0.04    0.10 
 -13   6  -2    0.15    0.14 
 -13  13   0    0.16    0.15 
 -13  16   2    0.28    0.14 
 -13  18   4    0.22    0.13 
 -13  19   6    0.14    0.10 
 -12   2  -3    1.94    0.14 
 -12   3  -3    0.02    0.12 
 -12   4  -3    0.03    0.13 
 -12   5  -3    0.16    0.14 
 -12  10  -2   -0.18    0.14 
 -12  13  -1    0.16    0.14 
 -12  16   1   -0.08    0.14 
 -12  17   2   -0.04    0.14 
 -12  18   3    0.01    0.13 
 -11   9  -3   -0.02    0.15 
 -11  12  -2    2.20    0.19 
 -11  14  -1    2.50    0.22 
 -11  17   1   -0.20    0.14 
 -11  18   2    0.89    0.17 
 -11  20   6    0.33    0.12 
 -11  20   7   -0.27    0.10 
 -11  20   8   -0.25    0.10 
 -10   0  -4    0.96    0.12 
 -10  15  -1    0.98    0.17 
 -10  19   3    0.68    0.17 
 -10  20   5   -0.09    0.11 
  -9   9  -4   -0.06    0.13 
  -9  12  -3    0.27    0.15 
  -9  14  -2    0.34    0.17 
  -9  17   0    0.23    0.15 
  -9  20   5    0.28    0.14 
  -8   1  -5    2.56    0.13 
  -8   2  -5    0.36    0.10 
  -8   3  -5    0.72    0.12 
  -8   5  -5    4.76    0.19 
  -8  10  -4    0.88    0.16 
  -8  13  -3    2.75    0.19 
  -8  16  -1   -0.25    0.14 
  -8  18   1    0.51    0.18 
  -7   7  -5    0.30    0.13 
  -7  11  -4    4.35    0.21 
  -7  13  -3    0.54    0.16 
  -7  15  -2    1.97    0.18 
  -7  18   1    0.73    0.15 
  -6  11  -4    0.18    0.13 
  -6  13  -3    1.63    0.14 
  -6  17   0    0.20    0.13 
  -5   7  -5    0.93    0.12 
  -5  13  -3    1.19    0.13 
  -4  12  -3    4.78    0.18 
 -18  11   7    0.15    0.09 
 -17   6   3    0.32    0.11 
 -16  11   3    0.05    0.12 
 -16  13   4   -0.18    0.12 
 -16  14   5   -0.13    0.12 
 -16  15   6    0.37    0.13 
 -15   1   0    0.12    0.10 
 -15   2   0    0.13    0.11 
 -15   3   0    0.00    0.11 
 -15   5   0   -0.05    0.10 
 -15  12   2    0.10    0.12 
 -15  15   4    0.11    0.12 
 -14   1  -1    0.07    0.11 
 -14   4  -1   -0.01    0.13 
 -14   5  -1    0.25    0.12 
 -14  10   0   -0.18    0.13 
 -14  14   2    0.12    0.14 
 -13   1  -2    0.49    0.11 
 -13   2  -2    2.11    0.15 
 -13   3  -2    1.88    0.16 
 -13   4  -2    0.26    0.13 
 -13   5  -2    0.44    0.14 
 -13  10  -1   -0.12    0.14 
 -13  19   7    0.05    0.09 
 -13  19  10    0.01    0.07 
 -12   9  -2    0.16    0.16 
 -12  12  -1    0.81    0.18 
 -12  14   0   -0.19    0.15 
 -11   8  -3    0.18    0.15 
 -11  19   4    0.34    0.14 
 -10   1  -4   -0.09    0.11 
 -10   2  -4    1.47    0.15 
 -10   4  -4    0.25    0.15 
 -10   5  -4    0.06    0.13 
 -10  20   6    0.05    0.10 
 -10  20   7    0.18    0.11 
  -9   8  -4    0.55    0.15 
  -9  19   3    2.39    0.18 
  -9  20   6    0.16    0.11 
  -8  17   0    6.35    0.26 
  -8  19   3    4.37    0.22 
  -7   1  -5    1.59    0.11 
  -7   5  -5    2.56    0.15 
  -6   6  -5    0.19    0.11 
  -6  18   2    5.41    0.19 
  -5  10  -4    1.35    0.12 
  -5  14  -2    1.46    0.13 
  -5  17   1    1.15    0.12 
  -4  16   1    1.25    0.11 
 -18   9   6    0.08    0.10 
 -17   0   3    0.28    0.07 
 -17   1   3    0.13    0.08 
 -17   5   3    0.09    0.09 
 -17   9   4   -0.16    0.10 
 -17  11   5    0.15    0.13 
 -17  14   8    0.09    0.10 
 -16   8   2    0.69    0.11 
 -15   9   1   -0.04    0.11 
 -14   2  -1   -0.20    0.09 
 -14   3  -1    0.47    0.12 
 -14   9   0    0.39    0.14 
 -14  12   1    0.83    0.15 
 -14  15   3    0.11    0.13 
 -14  16   4    0.23    0.13 
 -14  17   5   -0.18    0.10 
 -14  18   7    0.69    0.10 
 -14  18  11    0.50    0.07 
 -13   9  -1    0.39    0.15 
 -13  14   1    0.02    0.15 
 -13  19   8    0.68    0.10 
 -13  19   9    0.06    0.09 
 -12  19   6    1.13    0.15 
 -11  11  -2    4.38    0.24 
 -11  13  -1    6.17    0.28 
 -11  15   0    0.02    0.16 
 -10   3  -4    0.97    0.13 
 -10  17   1   -0.06    0.15 
 -10  19   4    0.07    0.16 
  -9   7  -4    0.46    0.14 
  -8   9  -4    0.51    0.14 
  -8  12  -3   -0.17    0.14 
  -8  14  -2    0.33    0.15 
  -7   2  -5    1.95    0.11 
  -7   3  -5    1.75    0.12 
  -7   4  -5    0.99    0.12 
  -7  14  -2    2.63    0.18 
  -7  18   2    0.45    0.15 
  -7  19   4    0.31    0.11 
  -6  14  -2    1.14    0.14 
  -5  12  -3    0.55    0.12 
  -5  16   0    1.95    0.13 
  -4  14  -1    6.74    0.18 
  -4  15   0    0.39    0.09 
 -18   4   5    0.05    0.08 
 -18   5   5    0.10    0.09 
 -18   8   6    0.21    0.12 
 -18  10   7   -0.12    0.10 
 -18  11   8   -0.01    0.11 
 -17   2   3    0.36    0.09 
 -17   3   3   -0.04    0.08 
 -17  12   6   -0.06    0.12 
 -17  13   7    0.06    0.13 
 -16  10   3    0.18    0.11 
 -16  12   4   -0.55    0.11 
 -16  15   7    0.43    0.13 
 -16  16   9    0.21    0.11 
 -16  16  10    0.18    0.11 
 -15   8   1    0.79    0.13 
 -15  11   2   -0.22    0.12 
 -15  13   3    0.22    0.14 
 -15  16   6    0.04    0.10 
 -15  17   8   -0.02    0.09 
 -14  18   8    0.05    0.09 
 -14  18   9   -0.04    0.09 
 -14  18  10    0.38    0.08 
 -13   8  -1   -0.01    0.17 
 -13  15   2   -0.08    0.14 
 -13  16   3   -0.04    0.13 
 -13  17   4    0.18    0.13 
 -12   8  -2    7.76    0.28 
 -12  11  -1    0.11    0.16 
 -12  15   1    0.42    0.16 
 -12  16   2    0.27    0.15 
 -12  17   3    0.69    0.16 
 -12  19   7   -0.20    0.11 
 -11  -1  -3    0.13    0.10 
 -11  17   2    0.04    0.15 
 -11  19   5   -0.15    0.12 
 -10   9  -3    0.54    0.15 
 -10  12  -2   -0.11    0.15 
  -9  -1  -4    4.97    0.16 
  -9  13  -2    0.49    0.13 
  -9  16   0    1.44    0.17 
  -9  17   1    0.37    0.15 
  -9  18   2    0.52    0.17 
  -9  19   4    1.76    0.16 
  -8   8  -4    0.25    0.13 
  -8  11  -3    0.25    0.15 
  -8  15  -1    4.42    0.23 
  -8  18   2    0.34    0.15 
  -8  19   4    0.52    0.14 
  -7   9  -4    1.63    0.14 
  -7  15  -1    0.64    0.14 
  -7  17   1    1.42    0.17 
  -7  19   5    0.74    0.10 
  -6  15  -1    1.90    0.16 
  -6  16   0    2.88    0.17 
  -6  17   1    0.62    0.12 
  -6  18   3    1.51    0.12 
  -5   9  -4    0.37    0.11 
 -18   1   5    0.11    0.06 
 -18   2   5    0.07    0.07 
 -18   3   5   -0.02    0.07 
 -17   8   4    0.01    0.09 
 -17  10   5    1.86    0.15 
 -17  14   9    0.62    0.11 
 -16  -1   2    0.34    0.09 
 -16  13   5   -0.07    0.12 
 -16  14   6    0.15    0.13 
 -15  17   9   -0.03    0.08 
 -15  17  10   -0.08    0.08 
 -15  17  11    0.03    0.06 
 -14   8   0    0.20    0.13 
 -14  11   1    0.03    0.14 
 -14  13   2    0.94    0.16 
 -13  11   0    0.22    0.15 
 -13  13   1    0.09    0.16 
 -13  18   6    0.03    0.12 
 -12  19   9    0.07    0.10 
 -11   0  -3    0.12    0.10 
 -11   1  -3    0.24    0.13 
 -11   3  -3    0.21    0.14 
 -11   4  -3   -0.01    0.12 
 -11  12  -1    0.83    0.17 
 -11  14   0    1.97    0.20 
 -11  19   6    0.11    0.14 
 -10   8  -3    1.19    0.15 
 -10  11  -2    0.46    0.16 
 -10  15   0    0.98    0.16 
 -10  18   3    0.40    0.16 
 -10  19   5    0.45    0.13 
  -9   0  -4    0.17    0.09 
  -9   2  -4    2.28    0.15 
  -9   3  -4    0.46    0.13 
  -9   4  -4    1.29    0.13 
  -9   5  -4    2.08    0.16 
  -9  10  -3    0.46    0.12 
  -9  14  -1    1.26    0.18 
  -9  19   5    0.82    0.15 
  -8   7  -4    0.06    0.12 
  -8  19   5    0.03    0.13 
  -7   8  -4    5.15    0.19 
  -7  18   3    0.18    0.13 
  -6  11  -3    0.43    0.13 
  -6  13  -2    0.03    0.11 
  -5  13  -2    0.03    0.09 
  -5  16   1    2.61    0.13 
  -5  17   3    0.04    0.09 
 -18   7   6    0.17    0.11 
 -18   9   7    0.20    0.12 
 -17   7   4    0.15    0.10 
 -17  11   6    0.41    0.14 
 -17  13   8    0.04    0.12 
 -16   0   2    0.10    0.09 
 -16   1   2    0.26    0.10 
 -16   4   2    0.15    0.11 
 -16   5   2    0.12    0.11 
 -16   9   3    0.17    0.11 
 -16  11   4    0.63    0.13 
 -16  15   8    0.68    0.12 
 -15  10   2    0.71    0.14 
 -15  16   7    0.20    0.10 
 -14  10   1    0.24    0.14 
 -14  14   3    0.74    0.15 
 -14  15   4    0.26    0.13 
 -14  16   5    0.71    0.13 
 -13  10   0    0.63    0.16 
 -13  14   2    0.62    0.16 
 -13  18   7    0.11    0.11 
 -12  -1  -2    0.74    0.11 
 -12   5  -2    0.20    0.15 
 -12  10  -1    0.62    0.17 
 -12  12   0    2.91    0.20 
 -12  14   1   -0.04    0.15 
 -12  18   5    1.53    0.16 
 -11   9  -2    0.82    0.17 
 -11  15   1    1.17    0.17 
 -11  19   7    0.15    0.13 
 -11  19   9    0.25    0.11 
 -10   7  -3    0.02    0.14 
 -10  13  -1    0.17    0.15 
 -10  16   1    0.11    0.16 
 -10  17   2    0.75    0.16 
 -10  19   6    0.08    0.13 
  -9  12  -2   -0.05    0.11 
  -9  15   0    0.74    0.16 
  -9  18   3    1.11    0.16 
  -8  10  -3    0.07    0.13 
  -8  14  -1    0.44    0.15 
  -8  18   3    3.43    0.18 
  -8  19   6    0.00    0.11 
  -7   7  -4    2.04    0.14 
  -6   8  -4    1.95    0.11 
  -5  15   0    1.01    0.11 
 -18  10   8    0.06    0.11 
 -18  11   9    0.20    0.10 
 -17   9   5    0.05    0.12 
 -17  12   7    0.43    0.15 
 -16   2   2    0.60    0.10 
 -16   8   3   -0.11    0.10 
 -16  12   5    0.91    0.13 
 -16  14   7    0.50    0.12 
 -15  -1   1    0.06    0.10 
 -15   5   1    0.22    0.13 
 -15   9   2    0.34    0.14 
 -15  13   4    0.10    0.13 
 -15  15   6    0.58    0.12 
 -14  -2   0   -0.13    0.08 
 -14  12   2    0.80    0.16 
 -13  -1  -1    0.57    0.11 
 -13   5  -1    0.96    0.16 
 -13  12   1    0.14    0.16 
 -13  15   3   -0.29    0.14 
 -13  16   4    0.00    0.13 
 -13  18   8   -0.03    0.11 
 -13  18  11    0.09    0.07 
 -12   0  -2    1.39    0.12 
 -12   2  -2    1.11    0.15 
 -12   3  -2    0.62    0.13 
 -12   4  -2   -0.15    0.13 
 -12   9  -1    2.66    0.21 
 -12  15   2    0.28    0.16 
 -12  16   3    0.31    0.16 
 -12  17   4    0.85    0.16 
 -12  18   6    2.12    0.18 
 -11   8  -2    1.80    0.17 
 -11  11  -1    1.61    0.17 
 -11  13   0    1.70    0.19 
 -11  16   2    0.32    0.16 
 -11  17   3    0.32    0.16 
 -11  19   8    0.36    0.11 
 -10  -2  -3    1.43    0.11 
 -10  10  -2    2.01    0.18 
 -10  14   0    0.23    0.15 
 -10  19   7    0.35    0.13 
 -10  19   8    0.29    0.10 
  -9   8  -3    2.49    0.17 
  -9  11  -2    1.68    0.17 
  -9  16   1    0.05    0.14 
  -9  19   6    0.28    0.11 
  -9  19   7    0.31    0.11 
  -8  -1  -4    0.69    0.08 
  -8   0  -4    1.87    0.11 
  -8   4  -4    2.10    0.13 
  -8  12  -2    8.66    0.29 
  -8  15   0    4.94    0.22 
  -8  17   2    2.64    0.19 
  -7   6  -4    0.33    0.11 
  -7  10  -3    1.19    0.14 
  -7  14  -1    6.89    0.23 
  -7  17   2    1.38    0.14 
  -7  18   4    1.13    0.13 
  -6   7  -4    0.90    0.11 
  -6  10  -3    0.19    0.11 
  -5  10  -3    0.28    0.10 
 -18   8   7    0.17    0.12 
 -18  11  10   -0.06    0.10 
 -17  -1   4    0.00    0.07 
 -17   8   5   -0.19    0.12 
 -17  10   6    0.09    0.12 
 -17  13   9    0.07    0.11 
 -16   7   3    0.08    0.11 
 -16  10   4    0.70    0.13 
 -16  13   6    0.26    0.14 
 -16  15  12    0.30    0.09 
 -15   0   1   -0.03    0.10 
 -15   1   1    0.11    0.12 
 -15   3   1   -0.09    0.10 
 -15   4   1   -0.02    0.11 
 -14  -1   0    0.08    0.10 
 -14   0   0    0.06    0.11 
 -14   4   0    0.88    0.14 
 -14   5   0   -0.10    0.13 
 -14   9   1    0.40    0.15 
 -14  13   3    0.15    0.15 
 -14  16   6    0.36    0.12 
 -14  17   8    0.25    0.11 
 -14  17  12    0.38    0.07 
 -13   0  -1    0.01    0.12 
 -13   1  -1    0.29    0.13 
 -13   3  -1    0.06    0.15 
 -13   9   0    0.43    0.16 
 -13  13   2    0.34    0.16 
 -13  18   9    0.05    0.09 
 -13  18  10    0.28    0.09 
 -12   8  -1   10.49    0.34 
 -12  13   1    0.78    0.18 
 -11   7  -2    0.51    0.15 
 -11  18   5    0.31    0.14 
 -10  -1  -3    0.47    0.10 
 -10  12  -1    0.06    0.16 
 -10  15   1    0.49    0.17 
  -9  13  -1    2.26    0.15 
  -9  18   4    0.25    0.14 
  -8   1  -4    0.76    0.09 
  -8   3  -4    0.13    0.10 
  -8   9  -3    2.87    0.17 
  -8  18   4    1.75    0.15 
  -7  12  -2    2.54    0.17 
  -7  16   1    1.51    0.15 
  -7  18   5    2.41    0.15 
  -6   6  -4    0.34    0.10 
  -6  12  -2    2.10    0.13 
  -6  17   3    0.50    0.10 
  -5  16   2   -0.05    0.08 
 -18  -1   6    0.09    0.06 
 -18   4   6    0.27    0.10 
 -18   7   7   -0.20    0.12 
 -18   9   8    0.22    0.12 
 -18  10   9    0.05    0.11 
 -17   0   4   -0.04    0.08 
 -17   1   4    0.03    0.09 
 -17   2   4    0.23    0.10 
 -17   3   4   -0.24    0.09 
 -17   4   4    0.74    0.11 
 -17  11   7    0.04    0.13 
 -17  12   8    0.20    0.13 
 -17  13  10    0.09    0.12 
 -16   9   4   -0.17    0.14 
 -16  11   5    0.20    0.12 
 -16  15  11   -0.28    0.08 
 -15   8   2    0.16    0.13 
 -15  10   3   -0.14    0.12 
 -15  12   4    0.55    0.14 
 -15  15   7   -0.04    0.10 
 -15  16   9    0.46    0.11 
 -15  16  10   -0.01    0.09 
 -15  16  12    0.11    0.07 
 -14   1   0    0.14    0.10 
 -14   2   0   -0.06    0.11 
 -14   3   0   -0.07    0.11 
 -14   8   1   -0.19    0.13 
 -14  11   2    0.02    0.14 
 -14  14   4   -0.11    0.13 
 -14  15   5   -0.04    0.13 
 -14  17   9   -0.41    0.08 
 -14  17  10    0.14    0.10 
 -14  17  11   -0.02    0.08 
 -13   8   0    0.40    0.16 
 -13  11   1   -0.16    0.15 
 -13  16   5    0.00    0.13 
 -12  14   2    0.20    0.16 
 -12  18   7    1.32    0.14 
 -11  10  -1    0.59    0.15 
 -11  12   0    0.27    0.17 
 -11  14   1    1.26    0.18 
 -11  15   2    0.33    0.16 
 -11  18   6    0.07    0.14 
 -10   0  -3   -0.02    0.08 
 -10   1  -3    0.61    0.11 
 -10   2  -3    1.78    0.13 
 -10   3  -3    0.03    0.11 
 -10   9  -2    0.61    0.12 
 -10  16   2    0.48    0.16 
 -10  18   5   -0.14    0.13 
  -9   7  -3    0.63    0.10 
  -9  10  -2    0.51    0.15 
  -9  17   3    0.47    0.18 
  -8   8  -3    0.65    0.13 
  -8  11  -2    1.03    0.15 
  -8  13  -1    5.41    0.23 
  -7   3  -4    0.27    0.09 
  -7   4  -4    0.09    0.09 
  -7   9  -3    0.11    0.12 
  -7  13  -1    1.50    0.13 
  -7  17   3    0.93    0.13 
  -6   9  -3    0.14    0.09 
  -5  11  -2    2.33    0.12 
  -5  14   0   23.34    0.48 
  -5  15   1    9.57    0.23 
 -18   0   6    0.14    0.07 
 -18   1   6    0.06    0.08 
 -18   2   6   -0.09    0.08 
 -17   7   5    0.01    0.10 
 -17   9   6    0.02    0.11 
 -16  12   6   -0.09    0.11 
 -16  13   7    0.02    0.12 
 -15   7   2   -0.17    0.12 
 -15  13   5   -0.09    0.12 
 -15  14   6    0.34    0.13 
 -15  16  11   -0.06    0.07 
 -14  10   2   -0.16    0.14 
 -14  12   3    0.10    0.15 
 -13   7   0    0.08    0.14 
 -13  15   4   -0.08    0.13 
 -13  17   7    0.23    0.13 
 -12   7  -1   10.19    0.34 
 -12  10   0    2.53    0.19 
 -12  12   1    0.20    0.15 
 -12  15   3    0.71    0.16 
 -12  16   4    1.71    0.18 
 -12  18   8   -0.05    0.10 
 -12  18   9   -0.27    0.11 
 -11  -2  -2    0.40    0.10 
 -11   9  -1    0.10    0.15 
 -10   8  -2    0.33    0.14 
 -10  11  -1    0.23    0.14 
 -10  13   0    0.34    0.15 
  -9   6  -3   -0.04    0.12 
  -9  12  -1    6.48    0.25 
  -9  15   1    1.81    0.17 
  -9  18   5    0.53    0.13 
  -8   7  -3    2.63    0.15 
  -8  14   0    0.31    0.14 
  -8  17   3    0.12    0.13 
  -8  18   5    0.03    0.11 
  -7   8  -3    0.18    0.11 
  -7  11  -2    5.66    0.21 
  -6  11  -2    1.20    0.12 
  -6  15   1    2.01    0.13 
  -6  16   2    3.65    0.16 
  -5  16   3    0.21    0.08 
 -18   6   7    0.30    0.11 
 -18   8   8    0.19    0.12 
 -18   9   9    0.01    0.13 
 -18  10  10    0.16    0.11 
 -17   6   5    0.56    0.10 
 -17  10   7    0.02    0.12 
 -17  12   9    0.15    0.13 
 -16  -2   3    0.06    0.09 
 -16   4   3   -0.05    0.11 
 -16   8   4    0.06    0.12 
 -16  10   5    0.14    0.12 
 -16  14   9   -0.14    0.10 
 -15   6   2   -0.04    0.12 
 -15   9   3   -0.31    0.13 
 -15  15   8    0.22    0.11 
 -14   7   1    0.28    0.14 
 -14  13   4   -0.20    0.14 
 -14  15   6    0.25    0.13 
 -13  10   1    1.43    0.14 
 -13  12   2    2.57    0.21 
 -13  17   8    0.17    0.13 
 -13  17  12   -0.04    0.07 
 -12  17   6    1.18    0.16 
 -11  -1  -2    0.41    0.11 
 -11   3  -2    0.18    0.14 
 -11  11   0    0.40    0.15 
 -11  13   1    0.05    0.15 
 -11  17   5    0.50    0.15 
 -11  18   7    0.01    0.12 
 -11  18   8    1.00    0.13 
 -11  18  10   -0.25    0.09 
 -10   7  -2    0.22    0.13 
 -10  14   1    0.24    0.15 
 -10  15   2    0.31    0.15 
 -10  17   4    0.84    0.16 
 -10  18   6    0.21    0.13 
  -9  -2  -3    3.64    0.13 
  -9   4  -3    1.72    0.13 
  -9   9  -2    0.28    0.14 
  -9  13   0    0.07    0.15 
  -9  18   6    0.82    0.15 
  -8  10  -2    0.26    0.13 
  -8  12  -1    0.57    0.14 
  -8  15   1    1.21    0.15 
  -8  16   2    0.13    0.14 
  -8  18   6    0.30    0.10 
  -7  14   0    0.60    0.09 
  -7  16   2    0.18    0.12 
  -6   8  -3    4.64    0.16 
  -6  17   5    2.49    0.13 
  -5  16   4    1.23    0.10 
 -18   5   7    0.44    0.11 
 -18  10  11    0.04    0.11 
 -17  -3   5    0.10    0.07 
 -17   8   6   -0.08    0.10 
 -17  11   8    0.50    0.14 
 -16  -1   3   -0.02    0.08 
 -16   0   3    0.27    0.11 
 -16   1   3    0.17    0.11 
 -16   3   3    0.00    0.10 
 -16   7   4    0.06    0.14 
 -16  11   6    0.12    0.12 
 -16  13   8    0.65    0.12 
 -16  14  13   -0.04    0.08 
 -15  -3   2    0.26    0.09 
 -15  12   5    0.25    0.14 
 -15  14   7   -0.04    0.11 
 -14   6   1   -0.29    0.13 
 -14   9   2    0.38    0.15 
 -14  16  13    0.01    0.06 
 -13   6   0    0.67    0.16 
 -13   9   1    0.24    0.16 
 -13  13   3    0.17    0.16 
 -13  15   5    0.63    0.16 
 -13  17   9   -0.14    0.11 
 -13  17  11    0.48    0.10 
 -12  -2  -1    0.70    0.11 
 -12   4  -1    0.69    0.17 
 -12  11   1    6.31    0.27 
 -12  13   2   -0.01    0.14 
 -11   0  -2    0.05    0.10 
 -11   1  -2    0.65    0.12 
 -11   2  -2    0.46    0.12 
 -11   8  -1    2.54    0.19 
 -11  15   3   -0.15    0.14 
 -10   6  -2    0.38    0.13 
 -10  12   0    1.05    0.16 
 -10  18   7   -0.34    0.11 
 -10  18   8   -0.11    0.11 
  -9  -1  -3    2.37    0.11 
  -9   0  -3    0.68    0.10 
  -9   1  -3    2.31    0.13 
  -9   8  -2   -0.01    0.12 
  -9  11  -1    0.99    0.16 
  -9  17   4    0.73    0.15 
  -9  18   7    0.25    0.12 
  -9  18   8    0.16    0.10 
  -8   6  -3    0.39    0.11 
  -8  17   4    0.20    0.12 
  -7   7  -3    7.34    0.19 
  -7  10  -2    1.46    0.14 
  -7  12  -1    1.43    0.13 
  -6  10  -2    0.56    0.10 
  -6  12  -1    1.43    0.11 
  -6  16   3    0.45    0.10 
  -5  15   2    0.06    0.08 
 -18  -2   7    0.18    0.07 
 -18   7   8    0.19    0.12 
 -18   8   9    0.23    0.15 
 -18   9  10    0.05    0.13 
 -18  10  12    0.31    0.10 
 -17  -2   5    0.04    0.08 
 -17   7   6   -0.23    0.12 
 -17   9   7   -0.16    0.11 
 -17  12  10    0.11    0.12 
 -16   9   5    0.11    0.12 
 -16  12   7    0.00    0.11 
 -16  14  12    0.05    0.09 
 -15  -2   2    0.10    0.10 
 -15   3   2    0.50    0.15 
 -15   4   2    0.02    0.13 
 -15   8   3    0.24    0.14 
 -15  10   4    0.22    0.14 
 -15  13   6    0.17    0.11 
 -15  15  10    0.02    0.12 
 -15  15  13    0.11    0.07 
 -14  -3   1    0.14    0.09 
 -14   4   1    0.00    0.15 
 -14  15   7   -0.04    0.12 
 -14  16   9    0.17    0.11 
 -14  16  12    0.79    0.09 
 -13  -3   0    0.37    0.10 
 -13   4   0    5.00    0.22 
 -13  11   2    0.94    0.18 
 -13  17  10    0.52    0.10 
 -12  -1  -1    0.07    0.11 
 -12   0  -1    0.20    0.13 
 -12   2  -1    0.64    0.15 
 -12   3  -1    0.13    0.13 
 -12   8   0    2.25    0.20 
 -12  15   4    1.58    0.18 
 -12  17   7   -0.15    0.12 
 -11   7  -1    0.13    0.14 
 -11  10   0    1.43    0.17 
 -11  12   1    1.59    0.17 
 -11  17   6    0.21    0.15 
 -10   9  -1    4.13    0.21 
 -10  13   1    0.06    0.14 
 -10  17   5    1.10    0.16 
 -10  18   9    0.09    0.10 
  -9  14   1    3.40    0.17 
  -9  15   2    0.40    0.15 
  -8   9  -2    1.04    0.11 
  -8  11  -1    0.15    0.13 
  -8  13   0    1.24    0.14 
  -8  16   3    0.41    0.13 
  -7   6  -3    0.13    0.10 
  -7  13   0    2.21    0.13 
  -7  16   3    3.68    0.16 
  -7  17   5    9.48    0.25 
  -6  13   0    1.50    0.12 
  -6  15   2    0.02    0.11 
 -18   2   7    0.05    0.10 
 -18   6   8    0.03    0.11 
 -17  -1   5    0.38    0.09 
 -17   0   5    0.28    0.10 
 -17   1   5    0.56    0.11 
 -17   2   5    0.20    0.11 
 -17   3   5    0.28    0.10 
 -17  10   8    0.06    0.13 
 -17  11   9   -0.22    0.13 
 -17  12  11    0.39    0.11 
 -16   6   4   -0.07    0.11 
 -16  10   6    0.12    0.12 
 -16  13   9    0.25    0.11 
 -15  -1   2    0.30    0.09 
 -15   0   2   -0.03    0.10 
 -15   1   2    0.16    0.11 
 -15   2   2    0.20    0.12 
 -15  11   5    0.09    0.14 
 -15  14   8    0.29    0.12 
 -15  15  11    1.24    0.11 
 -15  15  12    0.19    0.08 
 -14  -1   1    0.26    0.12 
 -14   2   1    0.11    0.14 
 -14   3   1    0.19    0.13 
 -14   8   2    1.13    0.16 
 -14  13   5    0.06    0.14 
 -14  14   6    1.23    0.16 
 -14  16  10   -0.19    0.09 
 -14  16  11    0.14    0.09 
 -13  -2   0    0.30    0.09 
 -13  -1   0    0.03    0.11 
 -13   0   0   -0.06    0.12 
 -13   2   0    0.05    0.14 
 -13   3   0    0.33    0.14 
 -13   8   1    2.86    0.20 
 -13  12   3    0.11    0.16 
 -12   1  -1    0.02    0.11 
 -12  10   1    3.41    0.22 
 -12  12   2    0.93    0.18 
 -12  17   8    0.30    0.13 
 -11   6  -1    0.42    0.15 
 -10   4  -2    0.37    0.13 
 -10  14   2    0.43    0.15 
 -10  15   3    0.92    0.15 
  -9   7  -2    0.14    0.12 
  -9  10  -1   -0.01    0.13 
  -9  17   5    0.36    0.13 
  -8   3  -3    0.29    0.09 
  -8   4  -3    0.15    0.09 
  -8   8  -2    2.43    0.15 
  -8  14   1    0.50    0.13 
  -8  17   5    0.47    0.12 
  -7   5  -3    0.23    0.09 
  -7  11  -1    2.91    0.16 
  -7  15   2    3.99    0.17 
  -7  17   6    0.05    0.11 
  -6   9  -2    0.21    0.10 
  -6  11  -1    7.28    0.18 
  -6  14   1    0.46    0.11 
  -6  16   4    0.34    0.11 
 -18   0   7   -0.05    0.07 
 -18   1   7   -0.08    0.07 
 -18   5   8    0.55    0.12 
 -18   7   9    0.10    0.12 
 -18   9  11    0.16    0.11 
 -17   6   6    0.11    0.11 
 -17   8   7    0.37    0.12 
 -17  11  10   -0.01    0.11 
 -16  -4   4   -0.06    0.07 
 -16   8   5    0.42    0.13 
 -16  11   7    0.04    0.12 
 -16  12   8    0.08    0.12 
 -16  13  10    0.27    0.10 
 -16  13  14    0.03    0.08 
 -15   9   4    0.43    0.15 
 -15  12   6    0.88    0.15 
 -15  13   7    0.23    0.13 
 -14   0   1    0.20    0.11 
 -14   1   1    0.05    0.11 
 -14   7   2    1.45    0.17 
 -13   1   0    0.08    0.12 
 -13   7   1    2.88    0.20 
 -13  13   4    0.48    0.15 
 -13  14   5    0.22    0.15 
 -13  15   6    0.82    0.16 
 -13  16   8    0.06    0.13 
 -13  16  13    0.21    0.08 
 -12   7   0    0.16    0.12 
 -12  15   5   -0.09    0.14 
 -12  17   9    0.21    0.12 
 -12  17  10    0.29    0.13 
 -12  17  11    0.26    0.10 
 -11   9   0    0.29    0.14 
 -11  11   1    1.87    0.17 
 -11  13   2   -0.12    0.11 
 -11  14   3    0.23    0.15 
 -11  15   4   -0.06    0.14 
 -11  17   7    0.10    0.13 
 -10  -2  -2    0.42    0.09 
 -10  -1  -2    1.29    0.11 
 -10   3  -2    0.24    0.11 
 -10   8  -1    0.46    0.14 
 -10  17   6    0.62    0.14 
  -9   6  -2    2.60    0.15 
  -9  13   1    0.75    0.15 
  -9  16   4    2.94    0.19 
  -9  17   6    0.42    0.15 
  -8   0  -3    0.08    0.07 
  -8   1  -3    2.57    0.11 
  -8   2  -3    0.12    0.08 
  -8  10  -1    1.40    0.14 
  -8  12   0    1.07    0.14 
  -8  17   6    0.57    0.13 
 -19   4  11   -0.03    0.08 
 -18   8  10    0.32    0.14 
 -18   9  12    0.25    0.11 
 -17   9   8    0.86    0.13 
 -17  10   9    0.22    0.13 
 -16  -3   4    0.02    0.09 
 -16   7   5    0.01    0.13 
 -15   5   3    0.25    0.17 
 -15  10   5    0.19    0.15 
 -15  14   9    0.92    0.12 
 -15  14  14    0.00    0.06 
 -14   6   2    0.89    0.16 
 -14  11   4    0.22    0.16 
 -14  14   7    0.46    0.15 
 -13   6   1    3.33    0.20 
 -13   9   2    1.69    0.18 
 -13  11   3    1.41    0.17 
 -13  16   9    0.75    0.15 
 -13  16  12    0.16    0.09 
 -12   6   0   12.74    0.38 
 -12   9   1    8.19    0.28 
 -12  11   2    2.17    0.19 
 -12  16   7    0.33    0.15 
 -11  17   8   -0.15    0.11 
 -11  17  11    0.01    0.09 
 -10   0  -2    0.85    0.10 
 -10   1  -2    1.31    0.12 
 -10   7  -1    0.23    0.13 
 -10  12   1    0.02    0.14 
 -10  16   5    0.20    0.17 
  -9  11   0    0.97    0.16 
  -9  14   2    3.16    0.18 
  -8   7  -2    0.25    0.10 
  -8  13   1    1.46    0.14 
  -8  16   4    2.38    0.16 
  -8  17   7    0.30    0.11 
  -7   8  -2    0.05    0.07 
  -7  10  -1    0.70    0.12 
  -7  12   0    0.44    0.11 
  -7  16   4    1.01    0.12 
  -6  12   0    1.19    0.11 
  -6  15   3    1.35    0.11 
  -6  16   5    0.00    0.09 
 -19   3  11    0.04    0.09 
 -18  -3   8    0.28    0.08 
 -18   4   8    0.30    0.10 
 -18   6   9    0.15    0.12 
 -18   8  11   -0.17    0.12 
 -18   9  13    0.34    0.09 
 -17  -4   6   -0.07    0.07 
 -17   4   6    0.00    0.10 
 -17   7   7   -0.09    0.11 
 -17  11  11    0.06    0.12 
 -17  11  12   -0.15    0.12 
 -17  11  14    0.16    0.11 
 -16  -2   4    0.06    0.10 
 -16  -1   4    0.16    0.11 
 -16   0   4    0.54    0.12 
 -16   1   4    0.02    0.12 
 -16   2   4    0.29    0.12 
 -16  11   8    0.60    0.13 
 -16  12   9   -0.22    0.11 
 -16  13  12    0.35    0.11 
 -16  13  13    0.00    0.08 
 -15  -4   3    0.22    0.09 
 -15   8   4    0.31    0.15 
 -15  11   6    0.32    0.15 
 -15  12   7    0.61    0.15 
 -15  13   8    0.04    0.13 
 -14   5   2    0.10    0.14 
 -14  12   5    1.02    0.13 
 -14  15  10    0.15    0.13 
 -14  15  13    0.07    0.08 
 -13   5   1    1.20    0.16 
 -13  12   4    0.18    0.15 
 -13  16  10   -0.08    0.10 
 -13  16  11    0.17    0.12 
 -12  12   3    1.61    0.19 
 -11  -3  -1    0.14    0.09 
 -11   3  -1    0.29    0.13 
 -11   8   0   -0.21    0.14 
 -11  10   1    1.84    0.18 
 -11  12   2    0.31    0.15 
 -11  16   6    0.14    0.15 
 -11  17   9    0.33    0.11 
 -11  17  10    0.15    0.11 
 -10  13   2    3.29    0.21 
 -10  14   3    0.36    0.15 
  -9   8  -1    0.16    0.12 
  -8   6  -2    0.13    0.10 
  -8  15   3    0.26    0.13 
  -7   7  -2    0.45    0.10 
  -7  13   1    8.46    0.22 
  -7  14   2    1.78    0.14 
  -7  15   3    8.06    0.21 
  -6  10  -1    0.77    0.10 
 -18  -2   8    0.05    0.07 
 -18   5   9    0.72    0.12 
 -18   7  10   -0.01    0.12 
 -17   6   7    0.21    0.12 
 -17   8   8    0.11    0.12 
 -17   9   9   -0.17    0.12 
 -17  10  10    0.20    0.13 
 -16   6   5    0.71    0.14 
 -16   8   6    0.30    0.14 
 -16  12  10    0.75    0.12 
 -16  12  15   -0.07    0.07 
 -15  -3   3    0.21    0.10 
 -15   9   5    0.51    0.16 
 -15  14  11    1.53    0.12 
 -15  14  12   -0.05    0.09 
 -15  14  13    0.12    0.08 
 -14  10   4    2.04    0.19 
 -14  14   8    0.13    0.13 
 -14  15  11    0.48    0.11 
 -14  15  12   -0.09    0.10 
 -13   8   2    0.27    0.15 
 -13  10   3    0.49    0.16 
 -13  13   5    0.33    0.15 
 -13  14   6    0.23    0.16 
 -12  10   2   12.47    0.39 
 -12  13   4    1.50    0.18 
 -12  14   5    2.92    0.21 
 -12  16   8    1.48    0.15 
 -11  -2  -1    0.17    0.09 
 -11  -1  -1    6.04    0.19 
 -11   0  -1    3.14    0.16 
 -11   2  -1    0.36    0.12 
 -11   7   0    0.87    0.15 
 -11  13   3    1.98    0.19 
 -11  14   4   -0.32    0.14 
 -11  16   7    0.69    0.17 
 -10   6  -1    0.31    0.12 
 -10   9   0    1.10    0.15 
 -10  11   1    5.46    0.23 
 -10  16   6    1.10    0.18 
 -10  17   9    0.07    0.10 
 -10  17  10    0.01    0.09 
  -9  10   0    4.21    0.20 
  -9  12   1    0.42    0.14 
  -9  16   5    0.22    0.13 
  -9  17   8    0.13    0.10 
  -9  17   9    0.99    0.12 
  -8  11   0    0.20    0.10 
  -8  16   5    0.48    0.12 
  -7  16   5    1.11    0.11 
 -19   3  12   -0.12    0.08 
 -18  -1   8   -0.04    0.07 
 -18   0   8    0.12    0.08 
 -18   1   8    0.01    0.09 
 -18   6  10    0.67    0.13 
 -18   7  11    0.33    0.13 
 -18   8  12   -0.24    0.11 
 -18   8  13   -0.07    0.11 
 -18   8  14    0.09    0.10 
 -17  -2   6    0.01    0.09 
 -17  -1   6   -0.04    0.10 
 -17   0   6    0.01    0.10 
 -17   1   6   -0.06    0.09 
 -17   2   6    0.11    0.11 
 -17  10  11    0.41    0.13 
 -16   5   5    0.88    0.14 
 -16   9   7    0.34    0.14 
 -16  11   9    0.02    0.12 
 -16  12  11    0.14    0.12 
 -15  -2   3    0.09    0.10 
 -15  -1   3    0.26    0.12 
 -15   0   3    0.83    0.14 
 -15   1   3    0.25    0.12 
 -15   2   3    0.25    0.13 
 -15  10   6   -0.17    0.14 
 -15  13   9    0.67    0.13 
 -15  13  15    0.16    0.07 
 -14  -4   2    0.34    0.10 
 -14  11   5    0.54    0.17 
 -14  12   6    0.24    0.16 
 -14  13   7    0.36    0.15 
 -13  -4   1    0.71    0.11 
 -13   3   1    1.05    0.16 
 -13   7   2    1.03    0.17 
 -12  -3   0    0.01    0.10 
 -12   2   0    1.57    0.15 
 -12   3   0    0.00    0.13 
 -12   7   1    0.46    0.15 
 -12  16   9    0.12    0.12 
 -12  16  10   -0.05    0.12 
 -12  16  12    0.06    0.10 
 -11   6   0    0.59    0.14 
 -11   9   1    0.10    0.15 
 -10  12   2    0.58    0.16 
  -9  -2  -2    0.37    0.08 
  -9  -1  -2    1.97    0.11 
  -9   0  -2    0.18    0.10 
  -9   2  -2    0.50    0.10 
  -9   7  -1    0.43    0.12 
  -9  13   2    0.54    0.14 
  -9  14   3    0.05    0.13 
  -9  15   4    0.68    0.15 
  -9  16   6    0.96    0.15 
  -8   5  -2    6.89    0.17 
  -8   8  -1    0.13    0.10 
  -8  12   1    1.95    0.14 
  -7   6  -2   20.94    0.43 
  -7   9  -1    0.28    0.11 
  -7  16   6    0.47    0.11 
  -6  11   0    1.19    0.11 
  -6  15   4    1.18    0.10 
 -19   2  12    0.24    0.10 
 -18   4   9   -0.22    0.09 
 -17   5   7    0.03    0.11 
 -17   7   8    0.58    0.13 
 -17   8   9    0.56    0.13 
 -17   9  10    0.74    0.14 
 -17  10  12    0.42    0.14 
 -17  10  15    0.05    0.08 
 -16   4   5   -0.08    0.12 
 -16   7   6    0.10    0.13 
 -16  10   8    0.08    0.13 
 -16  12  13   -0.12    0.10 
 -15   8   5    0.12    0.15 
 -15  11   7    1.36    0.17 
 -15  12   8    0.15    0.14 
 -15  13  10    0.79    0.13 
 -14  -3   2    0.28    0.09 
 -14   1   2   -0.17    0.12 
 -14   6   3    1.10    0.16 
 -14   9   4    3.93    0.22 
 -14  14  14    0.88    0.09 
 -13  -3   1    0.88    0.12 
 -13  -2   1    0.35    0.12 
 -13   1   1    0.06    0.14 
 -13   2   1   -0.02    0.12 
 -13   9   3    0.18    0.15 
 -13  11   4    0.66    0.18 
 -13  12   5   -0.01    0.14 
 -13  13   6    0.10    0.15 
 -13  14   7    0.32    0.16 
 -13  15   9    1.12    0.15 
 -13  15  13    0.30    0.10 
 -12  -2   0    1.71    0.12 
 -12  -1   0    0.75    0.12 
 -12   0   0    0.24    0.12 
 -12   1   0    0.65    0.13 
 -12   9   2    0.88    0.16 
 -12  11   3    0.33    0.16 
 -12  16  11    0.61    0.11 
 -11  12   3    0.09    0.14 
 -11  16   8    0.69    0.15 
 -10   8   0    1.49    0.15 
 -10  10   1    0.22    0.15 
 -10  14   4    3.77    0.21 
 -10  16   7    0.01    0.12 
  -9   6  -1    0.43    0.11 
  -9   9   0    0.10    0.12 
  -9  11   1    7.46    0.24 
  -8  13   2    4.97    0.19 
  -8  16   6    0.27    0.11 
  -7  12   1    0.96    0.12 
  -7  15   4    0.57    0.11 
  -7  16   7    0.22    0.10 
  -6  14   3    0.69    0.10 
 -18  -4   9   -0.08    0.06 
 -18   5  10    0.15    0.12 
 -18   6  11    0.52    0.14 
 -18   7  12    0.31    0.13 
 -17  -5   7   -0.14    0.07 
 -17   4   7    0.40    0.12 
 -17   6   8    0.08    0.12 
 -17  10  13   -0.17    0.10 
 -16  -4   5    0.00    0.09 
 -16   8   7    0.30    0.14 
 -16  11  10    0.14    0.12 
 -15   5   4    0.17    0.14 
 -15   9   6    4.76    0.24 
 -15  12  16   -0.03    0.05 
 -14   8   4    0.20    0.15 
 -14  10   5    0.02    0.16 
 -14  13   8    0.15    0.15 
 -13  -1   1   -0.12    0.11 
 -13   0   1    0.10    0.11 
 -13  15  10    0.30    0.13 
 -13  15  11    0.06    0.12 
 -13  15  12    0.23    0.12 
 -12   6   1   20.96    0.56 
 -12  12   4    2.25    0.18 
 -12  13   5    0.47    0.17 
 -12  14   6    1.36    0.17 
 -12  15   8    3.07    0.22 
 -11   8   1    2.21    0.18 
 -11  10   2    0.58    0.16 
 -11  13   4    0.28    0.16 
 -11  14   5   -0.12    0.14 
 -11  16   9    0.35    0.13 
 -11  16  10    0.81    0.13 
 -11  16  11    0.25    0.11 
 -10   3  -1    0.33    0.12 
  -9  15   5    0.28    0.13 
  -9  16   7    0.06    0.14 
  -8   3  -2    1.33    0.10 
  -8  16   7    1.31    0.14 
  -7  14   3    0.30    0.11 
  -6  13   2    0.50    0.09 
  -6  15   5    0.20    0.08 
 -18  -3   9   -0.08    0.07 
 -18  -2   9    0.31    0.09 
 -18  -1   9    0.19    0.09 
 -18   0   9    0.23    0.10 
 -18   4  10    0.07    0.11 
 -18   7  13   -0.13    0.11 
 -18   7  14   -0.12    0.09 
 -17   3   7   -0.12    0.10 
 -17   7   9    0.48    0.13 
 -17   8  10    0.21    0.12 
 -17   9  11    0.24    0.13 
 -16  -3   5   -0.12    0.10 
 -16  -2   5    0.07    0.12 
 -16  -1   5    0.04    0.12 
 -16   0   5    0.01    0.13 
 -16   1   5    0.05    0.12 
 -16   5   6   -0.02    0.13 
 -16   9   8    0.26    0.14 
 -16  10   9    0.33    0.13 
 -16  11  11   -0.13    0.10 
 -16  11  15    0.05    0.09 
 -15   7   5   -0.07    0.14 
 -15  10   7    0.52    0.16 
 -15  11   8    1.81    0.17 
 -15  12   9    1.08    0.15 
 -15  13  12   -0.05    0.10 
 -14   5   3   -0.02    0.14 
 -14  11   6   -0.01    0.15 
 -14  12   7    0.22    0.16 
 -14  14  12    0.02    0.11 
 -14  14  13    0.01    0.09 
 -13   5   2    7.95    0.26 
 -13   8   3    0.16    0.15 
 -13  10   4    0.62    0.18 
 -12   5   1    9.79    0.31 
 -12   8   2   -0.04    0.13 
 -12  10   3    0.60    0.17 
 -11  15   7    0.39    0.16 
 -10  -3  -1    0.20    0.08 
 -10   1  -1    1.33    0.11 
 -10   2  -1    0.12    0.10 
 -10   9   1    2.20    0.18 
 -10  11   2    0.37    0.15 
 -10  16   9    0.39    0.14 
 -10  16  11    0.11    0.11 
  -9   5  -1    0.45    0.11 
  -9   8   0   -0.06    0.12 
  -9  10   1    0.52    0.14 
  -9  13   3    3.62    0.18 
  -9  16   8    2.44    0.17 
  -8   9   0    0.24    0.12 
  -8  11   1    0.83    0.12 
  -8  15   5    0.10    0.11 
  -8  16   8    0.09    0.11 
  -7  15   5    0.25    0.10 
 -18   3  10    0.11    0.10 
 -17  -3   7   -0.15    0.09 
 -17  -2   7    0.80    0.11 
 -17   0   7    0.27    0.13 
 -17   5   8    0.15    0.12 
 -17   9  12   -0.20    0.12 
 -16   7   7    0.25    0.14 
 -16  11  12   -0.04    0.09 
 -15  -5   4   -0.10    0.09 
 -15   6   5    0.21    0.15 
 -15   8   6    0.30    0.16 
 -14   4   3    1.88    0.17 
 -14   9   5    2.89    0.22 
 -14  13   9   -0.09    0.13 
 -14  13  15    0.28    0.08 
 -13   4   2    0.58    0.16 
 -13  11   5    0.99    0.17 
 -13  12   6    1.28    0.18 
 -13  13   7    0.11    0.16 
 -12  11   4    0.19    0.15 
 -12  15   9    0.42    0.14 
 -12  15  13   -0.01    0.09 
 -11   7   1    1.24    0.16 
 -11   9   2    0.33    0.14 
 -11  11   3    0.99    0.15 
 -10  -2  -1    0.14    0.08 
 -10  -1  -1    1.55    0.10 
 -10   0  -1    0.21    0.10 
 -10   6   0    3.44    0.17 
 -10  12   3    0.79    0.15 
 -10  16  10    1.84    0.14 
  -9  15   6    0.04    0.14 
  -9  16   9    1.81    0.14 
  -9  16  10   -0.17    0.10 
  -8   6  -1    0.25    0.09 
  -8  12   2    5.59    0.18 
  -8  14   4    6.55    0.21 
  -7  11   1    4.42    0.16 
  -7  14   4    0.05    0.11 
  -6  14   4    0.46    0.08 
  -6  15   6    0.03    0.07 
 -18   2  10   -0.06    0.09 
 -18   6  13   -0.16    0.12 
 -18   6  14    0.18    0.11 
 -18   6  15    0.03    0.09 
 -17  -1   7    0.21    0.10 
 -17   4   8    0.14    0.12 
 -17   6   9   -0.01    0.11 
 -17   7  10   -0.19    0.12 
 -17   8  11    0.36    0.13 
 -17   9  13    0.67    0.13 
 -17   9  14   -0.07    0.10 
 -16   4   6   -0.04    0.13 
 -16   6   7    0.07    0.14 
 -16   8   8   -0.07    0.13 
 -16   9   9   -0.08    0.13 
 -16  10  10    0.41    0.13 
 -15  -4   4    0.26    0.09 
 -15   0   4   -0.31    0.13 
 -15   1   4    0.73    0.14 
 -15   9   7    0.40    0.16 
 -15  11   9    0.17    0.14 
 -15  12  11    0.05    0.12 
 -15  12  15    0.03    0.07 
 -14  -5   3   -0.04    0.09 
 -14  10   6    0.37    0.16 
 -14  11   7    0.04    0.16 
 -14  12   8    2.44    0.19 
 -13   7   3    2.13    0.18 
 -13   9   4   -0.08    0.15 
 -13  14  10    0.34    0.16 
 -13  14  14    0.08    0.09 
 -12   7   2    9.40    0.28 
 -12   9   3    6.06    0.26 
 -12  15  10    0.33    0.13 
 -12  15  11    1.14    0.14 
 -12  15  12   -0.06    0.10 
 -11  -4   0   -0.11    0.08 
 -11   1   0    2.66    0.15 
 -11   2   0    0.46    0.12 
 -11   6   1    0.01    0.13 
 -11  13   5    0.34    0.15 
 -11  15   8    0.26    0.15 
 -10   5   0    0.90    0.12 
 -10   8   1    3.66    0.18 
 -10  10   2    0.78    0.15 
 -10  15   7    0.27    0.14 
  -9   7   0   -0.01    0.10 
  -9  11   2    0.48    0.12 
  -8   5  -1    1.25    0.11 
  -8   8   0    4.45    0.16 
  -8  10   1   -0.03    0.10 
  -8  15   6    0.08    0.11 
  -7  13   3    0.81    0.10 
  -7  15   6    1.50    0.12 
 -18  -4  10    0.03    0.07 
 -18  -3  10    0.07    0.08 
 -18   1  10   -0.12    0.10 
 -18   3  11    0.18    0.13 
 -17  -6   8    0.10    0.07 
 -17   3   8    0.27    0.12 
 -17   5   9   -0.19    0.12 
 -17   8  12    0.28    0.13 
 -16   3   6    0.16    0.13 
 -16  10  11    0.09    0.12 
 -16  10  16    0.16    0.08 
 -15  -2   4    0.16    0.11 
 -15  -1   4    0.86    0.13 
 -15   7   6   -0.05    0.13 
 -15  10   8    0.00    0.14 
 -15  12  13    0.00    0.11 
 -15  12  14    0.43    0.09 
 -14   1   3    0.39    0.14 
 -14   6   4    0.17    0.12 
 -14   8   5    2.94    0.20 
 -14  13  11    0.21    0.14 
 -13   2   2    2.42    0.18 
 -13   6   3   -0.05    0.15 
 -13  10   5    0.42    0.16 
 -13  13   8    0.18    0.16 
 -13  14  11    0.56    0.15 
 -13  14  12    1.10    0.14 
 -13  14  13    0.12    0.11 
 -12  -4   1    3.20    0.14 
 -12   1   1    0.09    0.13 
 -12   6   2    3.96    0.21 
 -12  10   4    0.22    0.15 
 -11  -3   0    0.47    0.09 
 -11  -2   0    0.35    0.09 
 -11  -1   0    2.65    0.13 
 -11   0   0    0.20    0.11 
 -11   8   2    1.36    0.17 
 -11  10   3    0.38    0.14 
 -11  15   9    0.68    0.14 
  -9   9   1    1.58    0.15 
  -9  12   3    0.13    0.12 
  -9  14   5    5.71    0.22 
 -18  -1  10   -0.03    0.09 
 -18   4  12    0.50    0.14 
 -18   5  13    0.13    0.13 
 -18   5  14    0.21    0.12 
 -18   5  15    0.39    0.10 
 -17  -5   8    0.14    0.09 
 -17   6  10    0.05    0.12 
 -17   7  11   -0.04    0.11 
 -17   8  13    0.21    0.13 
 -17   8  15    0.01    0.12 
 -16  -5   6   -0.05    0.08 
 -16  -4   6   -0.04    0.10 
 -16   5   7    0.08    0.13 
 -16   7   8    1.10    0.14 
 -16   9  10    0.00    0.12 
 -16   9  17    0.35    0.09 
 -16  10  12   -0.12    0.10 
 -16  10  15    0.57    0.11 
 -15   4   5    0.25    0.15 
 -15   8   7    0.24    0.16 
 -15  11  10    0.03    0.13 
 -15  11  16    0.05    0.07 
 -14  -3   3    0.52    0.11 
 -14  -2   3    0.38    0.12 
 -14  -1   3    0.23    0.13 
 -14   0   3    0.13    0.13 
 -14  12   9   -0.11    0.14 
 -14  12  16    0.55    0.08 
 -14  13  12    0.42    0.12 
 -14  13  13    0.13    0.10 
 -13  -4   2    0.67    0.12 
 -13  -3   2    2.29    0.15 
 -13   0   2    0.05    0.12 
 -13   1   2    0.28    0.14 
 -13  11   6    0.25    0.15 
 -13  12   7    1.00    0.17 
 -12  -3   1    1.52    0.12 
 -12  -2   1   -0.03    0.11 
 -12  -1   1   -0.01    0.12 
 -12   0   1   -0.17    0.10 
 -12   8   3    1.57    0.16 
 -12  11   5    3.54    0.22 
 -12  13   7    0.54    0.15 
 -12  14   9    0.10    0.16 
 -12  14  14    0.04    0.10 
 -11  11   4   -0.17    0.14 
 -11  15  10   -0.18    0.11 
 -11  15  11    0.22    0.13 
 -11  15  12   -0.04    0.10 
 -10   4   0    0.27    0.12 
 -10   7   1   17.14    0.44 
 -10   9   2    0.34    0.14 
 -10  11   3    1.28    0.12 
 -10  12   4    0.25    0.14 
 -10  13   5    0.47    0.15 
 -10  14   6    0.71    0.16 
 -10  15   8   -0.08    0.12 
  -9   1  -1    3.15    0.13 
  -8   4  -1    1.27    0.10 
  -8   7   0    0.53    0.10 
  -8  11   2    1.43    0.12 
  -8  14   5    2.79    0.15 
  -8  15   7    4.61    0.17 
  -7  10   1    2.09    0.12 
  -7  14   5    1.57    0.13 
  -7  15   7    9.52    0.22 
  -6  14   5   -0.07    0.07 
 -18  -5  11    0.01    0.07 
 -18   1  11    0.48    0.12 
 -18   2  11    0.12    0.10 
 -18   4  13    0.35    0.14 
 -17  -4   8    0.03    0.09 
 -17  -3   8    0.17    0.10 
 -17  -1   8    0.35    0.12 
 -17   4   9    2.34    0.16 
 -17   7  12   -0.01    0.14 
 -17   8  14    0.03    0.11 
 -16  -3   6    0.34    0.11 
 -16  -2   6   -0.06    0.10 
 -16  -1   6    0.14    0.12 
 -16   4   7    0.22    0.14 
 -16   6   8    0.59    0.15 
 -16   9  11    0.06    0.12 
 -16  10  13   -0.24    0.09 
 -15   3   5    0.52    0.15 
 -15   6   6    0.19    0.15 
 -15   9   8    0.01    0.15 
 -15  10   9   -0.09    0.14 
 -15  10  17   -0.07    0.06 
 -15  11  11    0.57    0.14 
 -14   4   4   -0.25    0.13 
 -14   7   5    0.16    0.16 
 -14  10   7    0.14    0.16 
 -14  11   8    0.33    0.16 
 -14  11  17    0.10    0.07 
 -14  12  10    0.07    0.14 
 -13  -2   2    2.48    0.15 
 -13  -1   2    0.43    0.12 
 -13   5   3    0.23    0.15 
 -13   9   5   -0.20    0.16 
 -13  13  15    0.34    0.09 
 -12  12   6    0.51    0.13 
 -12  14  10   -0.02    0.15 
 -11   4   1    0.84    0.13 
 -11   9   3   -0.02    0.13 
 -11  12   5    1.04    0.17 
 -11  13   6    0.62    0.15 
 -11  14   8    0.79    0.18 
 -10  15   9    0.24    0.13 
 -10  15  10    0.87    0.14 
 -10  15  12   -0.01    0.08 
  -9  -2  -1    0.14    0.07 
  -9  -1  -1    2.83    0.11 
  -9   0  -1    1.33    0.10 
  -9   8   1    2.27    0.15 
  -9  10   2    2.32    0.16 
  -9  14   6    4.02    0.18 
  -9  15   8    3.21    0.17 
  -8  12   3    0.76    0.12 
  -8  15   8    7.23    0.21 
  -7  11   2    1.21    0.11 
  -7  13   4    0.49    0.11 
 -18  -4  11    0.12    0.08 
 -18   0  11   -0.04    0.10 
 -18   2  12    0.03    0.13 
 -18   4  14    0.14    0.12 
 -18   4  15   -0.06    0.10 
 -18   4  16    0.09    0.08 
 -17  -2   8   -0.05    0.09 
 -17   3   9    0.19    0.12 
 -17   5  10   -0.23    0.11 
 -17   6  11    0.06    0.12 
 -17   7  13   -0.10    0.14 
 -17   7  16   -0.11    0.10 
 -16  -7   7    0.14    0.09 
 -16   3   7    0.26    0.14 
 -16   8  10    0.13    0.14 
 -16   9  16    0.55    0.11 
 -15  -6   5    0.12    0.09 
 -15  10  10   -0.11    0.15 
 -15  11  14    1.24    0.12 
 -15  11  15    0.11    0.08 
 -14   3   4   -0.04    0.14 
 -14   6   5    0.36    0.15 
 -14   8   6    0.14    0.17 
 -14  12  15    0.11    0.09 
 -13   7   4    0.25    0.12 
 -13  10   6   -0.06    0.14 
 -13  12   8    0.77    0.17 
 -12   4   2    2.04    0.17 
 -12   7   3    4.32    0.22 
 -12   9   4    9.06    0.30 
 -12  14  11   -0.09    0.13 
 -12  14  12    0.52    0.13 
 -12  14  13    0.31    0.11 
 -10   6   1    1.29    0.13 
 -10  14   7    1.04    0.15 
 -10  15  11    0.29    0.10 
  -9  11   3    0.70    0.12 
  -9  15   9    2.24    0.14 
  -9  15  10    0.63    0.12 
  -8   6   0    1.33    0.11 
  -8  14   6    1.05    0.14 
  -8  15   9    0.19    0.11 
  -6  14   6    0.37    0.07 
 -18  -6  12    0.05    0.07 
 -18  -3  11    0.23    0.08 
 -18  -2  11    0.36    0.09 
 -18   1  12    0.27    0.13 
 -18   3  13    0.17    0.13 
 -17  -6   9    0.20    0.09 
 -17   2   9   -0.09    0.11 
 -17   6  12    0.01    0.12 
 -17   7  14    0.20    0.13 
 -17   7  15    0.28    0.12 
 -16   2   7    0.19    0.14 
 -16   9  12   -0.13    0.11 
 -16   9  13    1.21    0.14 
 -15  -5   5    0.90    0.11 
 -15  -4   5    0.16    0.12 
 -15  -1   5    0.24    0.15 
 -15   0   5    0.27    0.14 
 -15   4   6    0.66    0.16 
 -15   8   8   -0.12    0.15 
 -15   9   9    0.43    0.16 
 -14   9   7    0.10    0.16 
 -14  10   8    0.08    0.16 
 -14  11   9   -0.14    0.14 
 -14  12  12    0.11    0.13 
 -14  12  13    0.11    0.12 
 -14  12  14    0.09    0.10 
 -13   3   3    5.44    0.24 
 -13   6   4   -0.03    0.15 
 -13   8   5    2.25    0.20 
 -13  12  16    0.02    0.08 
 -13  13  11    4.18    0.20 
 -13  13  13   -0.09    0.11 
 -13  13  14    0.36    0.09 
 -12  10   5    0.51    0.15 
 -12  11   6    1.39    0.18 
 -12  12   7    0.03    0.15 
 -11  10   4   -0.05    0.14 
 -11  11   5    0.36    0.14 
 -11  14   9    0.31    0.14 
 -10  -4   0    0.12    0.08 
 -10   0   0    0.20    0.09 
 -10   1   0    6.64    0.18 
 -10   5   1    0.56    0.11 
 -10   8   2    0.68    0.14 
 -10  11   4    0.90    0.15 
 -10  12   5    0.25    0.13 
 -10  14   8    0.02    0.14 
  -9   4   0    1.54    0.11 
  -9   7   1    0.72    0.12 
  -9   9   2    5.84    0.21 
  -9  14   7    0.12    0.13 
  -8   8   1    0.18    0.10 
  -8  10   2    2.35    0.14 
  -7  14   6    0.24    0.09 
 -18  -5  12   -0.08    0.07 
 -18   0  12    0.18    0.10 
 -18   2  13   -0.14    0.12 
 -18   3  14    0.14    0.14 
 -18   3  15    0.33    0.12 
 -18   3  16    0.00    0.09 
 -17  -8  10    0.11    0.07 
 -17  -5   9    0.24    0.10 
 -17   1   9    0.04    0.11 
 -17   3  10    0.45    0.13 
 -17   5  11    0.88    0.13 
 -16  -6   7    0.05    0.09 
 -16   4   8   -0.08    0.13 
 -16   6   9   -0.02    0.13 
 -16   8  11    1.04    0.14 
 -16   8  17    0.17    0.09 
 -16   9  14   -0.09    0.09 
 -15  -3   5   -0.10    0.10 
 -15  -2   5    0.02    0.11 
 -15   6   7    0.15    0.16 
 -15  10  11    2.58    0.18 
 -15  10  16    0.26    0.09 
 -14  -6   4    0.15    0.10 
 -14   7   6    3.02    0.20 
 -14  11  16    0.00    0.08 
 -13   9   6    0.46    0.17 
 -13  12   9    0.92    0.17 
 -12   8   4    1.59    0.16 
 -12  13  15    0.66    0.10 
 -11   1   1    0.49    0.12 
 -11   8   3    0.39    0.11 
 -11  12   6    0.19    0.14 
 -11  14  10   -0.20    0.12 
 -11  14  13    1.77    0.12 
 -10  -3   0   12.43    0.25 
 -10  -2   0    2.38    0.11 
 -10  -1   0    6.35    0.17 
  -8   5   0    2.73    0.13 
  -8  11   3   10.15    0.26 
  -8  13   5   10.23    0.27 
  -7  10   2   18.54    0.39 
  -7  13   5   11.86    0.28 
 -18  -3  12    0.11    0.09 
 -18  -1  12    0.22    0.10 
 -18   1  13    0.19    0.12 
 -18   2  14    0.70    0.14 
 -18   2  15    0.04    0.13 
 -18   2  16   -0.26    0.09 
 -17  -4   9    1.74    0.11 
 -17  -3   9    0.36    0.11 
 -17  -2   9   -0.02    0.10 
 -17   2  10    0.04    0.14 
 -17   4  11   -0.12    0.11 
 -17   5  12   -0.02    0.11 
 -17   6  13   -0.07    0.12 
 -17   6  14    0.44    0.14 
 -17   6  15    0.42    0.13 
 -17   6  16    0.01    0.10 
 -16  -5   7    0.20    0.10 
 -16  -4   7    0.05    0.11 
 -16  -3   7    0.20    0.13 
 -16  -2   7   -0.14    0.13 
 -16  -1   7    0.96    0.14 
 -16   5   9    0.14    0.14 
 -16   8  12    0.02    0.12 
 -15   3   6    0.25    0.15 
 -15   5   7    0.53    0.16 
 -15   8   9    0.25    0.16 
 -15   9  10    0.86    0.16 
 -15  10  15    0.90    0.12 
 -14  -5   4    0.40    0.10 
 -14  -4   4   -0.19    0.12 
 -14  -3   4   -0.20    0.12 
 -14  -2   4   -0.25    0.13 
 -14   0   4   -0.01    0.13 
 -14   4   5    0.71    0.17 
 -14   8   7    0.48    0.17 
 -14   9   8    0.44    0.16 
 -14  10   9    0.18    0.15 
 -13  -6   3   -0.10    0.09 
 -13   5   4    2.30    0.18 
 -13   7   5    1.52    0.17 
 -13  10   7    3.85    0.22 
 -13  11   8    1.39    0.17 
 -13  11  17    0.02    0.07 
 -12   1   2    0.53    0.13 
 -12   5   3    2.83    0.19 
 -12   9   5    0.19    0.14 
 -12  12   8    0.70    0.16 
 -12  13  10    0.06    0.14 
 -12  13  14   -0.04    0.10 
 -11  -5   1    0.64    0.09 
 -11  -1   1    0.34    0.12 
 -11   5   2    0.67    0.13 
 -11   9   4    1.42    0.17 
 -11  13   8    1.42    0.17 
 -11  14  11    0.59    0.12 
 -10   4   1    1.06    0.13 
 -10   9   3    8.86    0.24 
 -10  13   7    0.16    0.14 
  -9   6   1    2.95    0.14 
  -9  10   3    1.53    0.13 
  -9  11   4    0.51    0.12 
  -9  13   6    0.60    0.13 
  -9  14   8    4.22    0.18 
  -8   9   2    2.49    0.13 
  -7  12   4    0.75    0.10 
  -7  14   7    0.17    0.08 
 -18  -5  13   -0.21    0.08 
 -18  -1  13    0.26    0.12 
 -18   0  13   -0.01    0.10 
 -18   1  14    0.08    0.12 
 -18   1  16    0.05    0.11 
 -17  -9  11    0.19    0.06 
 -17   1  10    0.65    0.15 
 -17   5  13    0.01    0.12 
 -17   5  17   -0.01    0.09 
 -16  -8   8    0.06    0.08 
 -16   2   8    0.47    0.17 
 -16   6  10   -0.09    0.13 
 -16   7  11    0.56    0.14 
 -16   8  13    0.27    0.12 
 -16   8  14    0.27    0.10 
 -16   8  15   -0.03    0.09 
 -15  -7   6    0.16    0.10 
 -15   2   6    0.28    0.15 
 -15   8  18    0.00    0.06 
 -15   9  11    1.48    0.18 
 -15   9  17    0.20    0.07 
 -14   3   5    0.00    0.14 
 -14   6   6    0.52    0.17 
 -14  10  17    0.08    0.07 
 -14  11  15    0.18    0.10 
 -13  -5   3    0.42    0.11 
 -13  -4   3    4.81    0.20 
 -13  -3   3    5.52    0.22 
 -13  -1   3    3.02    0.17 
 -13   0   3    6.68    0.24 
 -13   4   4    9.94    0.33 
 -13   8   6    4.31    0.22 
 -13  12  11    0.43    0.15 
 -13  12  15    0.13    0.08 
 -12  -5   2    1.76    0.12 
 -12  -4   2    2.63    0.14 
 -12  -2   2    0.35    0.13 
 -12  -1   2    0.38    0.11 
 -12   7   4   -0.27    0.14 
 -12  10   6    2.60    0.19 
 -12  11   7    0.37    0.15 
 -12  12  16    0.03    0.08 
 -12  13  11    0.69    0.14 
 -12  13  12    1.52    0.15 
 -12  13  13    0.01    0.12 
 -11  -4   1    0.87    0.09 
 -11  -3   1    1.47    0.10 
 -11   4   2    1.27    0.13 
 -11   7   3    0.42    0.11 
 -11  10   5    0.71    0.16 
 -11  11   6    0.89    0.16 
 -11  12   7    0.45    0.15 
 -10   3   1    4.03    0.17 
 -10  10   4    5.27    0.21 
 -10  11   5    1.67    0.15 
 -10  14  10    0.34    0.13 
 -10  14  11    0.39    0.13 
 -10  14  12   -0.09    0.10 
  -9   2   0    1.58    0.11 
  -9   8   2    4.49    0.15 
  -9  14   9    9.34    0.27 
  -8   7   1    2.56    0.12 
  -8  13   6    2.57    0.14 
  -8  14   8    9.93    0.25 
  -7  14   8    7.94    0.19 
 -18  -4  13    0.07    0.09 
 -18  -2  13   -0.16    0.10 
 -18   0  14    0.17    0.12 
 -18   1  15    0.11    0.12 
 -17  -6  10    0.19    0.10 
 -17   0  10   -0.15    0.10 
 -17   3  11    0.27    0.12 
 -17   4  12    0.19    0.12 
 -17   5  14    0.26    0.13 
 -17   5  15    0.22    0.15 
 -17   5  16    0.04    0.11 
 -16   1   8    0.12    0.16 
 -16   4   9    0.43    0.15 
 -15  -6   6    0.39    0.12 
 -15   4   7    1.01    0.16 
 -15   6   8    0.38    0.16 
 -15   7   9    0.06    0.15 
 -15   8  10   -0.07    0.14 
 -14   5   6    0.43    0.15 
 -14   7   7    1.53    0.19 
 -14   9  18   -0.02    0.06 
 -14  10  10   -0.03    0.14 
 -14  11  13    0.02    0.12 
 -14  11  14    1.35    0.12 
 -13   3   4   23.76    0.63 
 -13  10   8    2.08    0.19 
 -13  12  12    0.15    0.13 
 -12  -3   2    3.23    0.15 
 -12   4   3    1.97    0.16 
 -12   8   5    0.46    0.16 
 -11   6   3    0.12    0.13 
 -11   8   4    1.82    0.17 
 -11  13   9    1.47    0.16 
 -10   6   2    0.56    0.12 
 -10   8   3    0.03    0.13 
 -10  13   8    0.43    0.13 
  -9   1   0    4.90    0.14 
  -9   5   1    2.76    0.13 
  -9   9   3    0.46    0.12 
  -9  14  10    3.56    0.17 
  -8  12   5   18.36    0.42 
  -8  14   9    2.91    0.15 
  -7  13   6    2.31    0.12 
 -18  -5  14    0.23    0.09 
 -18  -2  14    0.52    0.11 
 -18  -1  14   -0.04    0.10 
 -18  -1  15    0.08    0.13 
 -18  -1  16    0.01    0.10 
 -18   0  15    0.05    0.12 
 -18   0  16    0.05    0.10 
 -17  -8  11    0.08    0.07 
 -17  -5  10    0.11    0.09 
 -17  -4  10   -0.31    0.10 
 -17  -3  10    0.46    0.13 
 -17   2  11    0.23    0.12 
 -17   3  12    0.73    0.13 
 -17   4  13    0.04    0.12 
 -17   4  17    0.09    0.10 
 -16  -6   8    0.63    0.12 
 -16   3   9    0.32    0.14 
 -16   5  10   -0.33    0.13 
 -16   6  11   -0.17    0.13 
 -16   6  18    0.18    0.10 
 -16   7  13    0.30    0.12 
 -15  -3   6    0.04    0.13 
 -15  -2   6    0.62    0.16 
 -15  -1   6    0.37    0.14 
 -15   5   8   -0.25    0.13 
 -15   9  12    0.53    0.14 
 -15   9  13    0.19    0.14 
 -14   2   5    1.05    0.15 
 -14   8   8    0.52    0.16 
 -14   9   9    0.23    0.16 
 -14  10  16    0.22    0.10 
 -13  11  10    2.16    0.18 
 -13  11  16   -0.05    0.08 
 -12   3   3   -0.14    0.12 
 -12   6   4    0.57    0.12 
 -12   9   6    0.68    0.15 
 -12  11   8    1.37    0.17 
 -12  12  10    0.07    0.16 
 -11   3   2    0.96    0.14 
 -11  13  10    0.02    0.13 
 -11  13  14    0.05    0.09 
 -10   9   4    5.54    0.21 
  -9   0   0   -0.16    0.07 
  -9   7   2    0.78    0.11 
  -9  10   4    1.52    0.13 
  -9  12   6    0.55    0.13 
  -9  14  11    2.31    0.13 
  -8   6   1    0.42    0.09 
  -8  14  10    6.24    0.18 
  -7  12   5   10.92    0.26 
 -18  -3  15    0.18    0.10 
 -18  -2  15   -0.27    0.10 
 -18  -2  16   -0.12    0.09 
 -17   1  11    0.30    0.12 
 -17   3  18    0.03    0.08 
 -17   4  14    0.24    0.12 
 -17   4  15    0.59    0.13 
 -17   4  16    0.09    0.12 
 -16  -5   8   -0.07    0.11 
 -16  -4   8   -0.04    0.12 
 -16  -3   8   -0.03    0.13 
 -16  -2   8    0.39    0.14 
 -16   2   9   -0.05    0.13 
 -16   6  12    0.07    0.13 
 -16   7  14   -0.02    0.10 
 -16   7  15    0.75    0.11 
 -15   2   7   -0.19    0.14 
 -15   6   9    0.31    0.16 
 -15   7  10   -0.06    0.14 
 -15   8  11    2.40    0.18 
 -15   8  17    0.13    0.09 
 -14  -7   5    0.15    0.11 
 -14   6   7    1.20    0.17 
 -14  10  12    0.35    0.17 
 -13   2   4    3.48    0.21 
 -13   5   5   13.02    0.40 
 -13   7   6    0.57    0.13 
 -13   8   7    1.37    0.17 
 -12   5   4    4.22    0.21 
 -12   7   5    8.32    0.27 
 -12  10   7   -0.09    0.11 
 -12  12  15    0.08    0.09 
 -11   5   3    0.14    0.12 
 -11  11   7    0.18    0.14 
 -11  13  11    0.34    0.13 
 -11  13  12    0.23    0.13 
 -11  13  13    0.04    0.10 
 -10   1   1    0.32    0.10 
 -10   5   2    1.14    0.10 
 -10   7   3    1.05    0.14 
 -10  10   5    0.42    0.13 
 -10  11   6    0.20    0.13 
 -10  13   9    1.41    0.14 
  -9  11   5    0.32    0.13 
  -9  13   8    0.18    0.11 
  -8  13   7    0.23    0.10 
  -7  11   4    0.23    0.09 
  -7  13   7    0.75    0.11 
 -17  -7  11   -0.18    0.07 
 -17  -6  11   -0.11    0.09 
 -17  -1  11    0.30    0.13 
 -17   0  11    0.25    0.12 
 -17   2  12    0.24    0.12 
 -17   2  18    0.10    0.10 
 -17   3  13   -0.19    0.11 
 -17   3  17   -0.06    0.11 
 -16   1   9    0.52    0.17 
 -16   5  11    1.12    0.16 
 -16   6  13    0.15    0.12 
 -15  -8   7   -0.09    0.09 
 -15   1   7   -0.09    0.14 
 -15   4   8   -0.04    0.15 
 -15   6  19   -0.01    0.08 
 -15   7  18    0.05    0.08 
 -15   8  12    3.07    0.19 
 -14  -6   5    0.07    0.11 
 -14  -5   5    0.10    0.13 
 -14  -1   5    0.46    0.15 
 -14   3   6    1.88    0.17 
 -14   8   9    0.31    0.16 
 -14   9  10    0.04    0.15 
 -14   9  17    0.10    0.09 
 -14  10  14    0.55    0.13 
 -14  10  15   -0.07    0.09 
 -13   4   5   16.29    0.48 
 -13   6   6    4.84    0.23 
 -13   9   8   -0.22    0.15 
 -13  10  17    0.33    0.08 
 -13  11  15    0.03    0.09 
 -12  11   9   -0.16    0.13 
 -12  12  11    0.22    0.14 
 -12  12  12    0.33    0.15 
 -12  12  13    0.97    0.14 
 -12  12  14    1.22    0.12 
 -11   7   4    0.73    0.15 
 -11  12   9    0.52    0.15 
 -10  -1   1    0.25    0.10 
 -10   0   1    0.00    0.09 
 -10   4   2    0.48    0.11 
 -10  13  10    0.71    0.14 
  -9   3   1    0.52    0.10 
  -9   6   2    0.11    0.10 
  -9   8   3    0.79    0.12 
  -8   9   3    0.33    0.10 
  -8  12   6   11.61    0.28 
 -17  -8  12    0.06    0.08 
 -17  -5  11    0.74    0.11 
 -17  -4  11    0.09    0.12 
 -17   1  12    0.11    0.12 
 -17   2  13    0.03    0.11 
 -17   3  14    0.04    0.12 
 -17   3  15    0.11    0.14 
 -17   3  16    0.22    0.13 
 -16 -10  10    0.33    0.09 
 -16  -8   9    0.73    0.11 
 -16   0   9    0.26    0.13 
 -16   4  11    0.15    0.14 
 -16   5  12    0.48    0.14 
 -16   6  14    0.08    0.11 
 -16   6  15   -0.06    0.10 
 -16   6  16   -0.09    0.10 
 -15  -7   7    0.20    0.10 
 -15   3   8    3.92    0.22 
 -15   5   9    1.70    0.18 
 -15   6  10    0.63    0.17 
 -15   7  11    0.79    0.16 
 -15   8  13    0.89    0.14 
 -15   8  14    1.35    0.15 
 -15   8  16    0.72    0.10 
 -14  -4   5    0.82    0.13 
 -14  -3   5   -0.05    0.12 
 -14   2   6    0.21    0.14 
 -14   5   7    1.08    0.18 
 -14   8  18    0.03    0.08 
 -14   9  11    0.06    0.15 
 -13  -7   4    0.15    0.10 
 -13  -6   4   -0.20    0.10 
 -13  -1   4   25.12    0.64 
 -13   8  19    0.32    0.07 
 -13   9  18   -0.06    0.07 
 -13  11  13    0.18    0.12 
 -13  11  14    1.68    0.13 
 -12  -7   3    4.26    0.15 
 -12   0   3   -0.02    0.12 
 -12   4   4    1.04    0.15 
 -12   6   5    0.15    0.14 
 -12   8   6    0.49    0.12 
 -12   9   7    3.51    0.20 
 -12  10   8    0.14    0.14 
 -12  11  16   -0.10    0.09 
 -11   0   2    0.01    0.10 
 -11   8   5    3.55    0.20 
 -11  12  10    0.24    0.16 
 -11  12  15    0.39    0.09 
 -10  -4   1    0.94    0.10 
 -10  -2   1    0.20    0.08 
 -10   6   3    1.32    0.14 
 -10   8   4   -0.09    0.12 
 -10  12   8    0.04    0.13 
 -10  13  11   -0.03    0.11 
 -10  13  12   -0.13    0.11 
 -10  13  13    0.17    0.09 
  -9   9   4    0.83    0.11 
  -9  12   7    2.56    0.15 
  -9  13   9    0.19    0.11 
  -8   7   2    0.21    0.08 
  -8  10   4   40.35    1.01 
  -8  13   8    4.30    0.16 
  -7  12   6    0.22    0.10 
  -7  13   8    0.32    0.10 
 -17  -9  13   -0.03    0.06 
 -17  -7  12    0.05    0.09 
 -17  -1  12   -0.06    0.12 
 -17   0  12   -0.34    0.10 
 -17   1  13   -0.08    0.11 
 -17   1  18    0.06    0.09 
 -17   2  14    0.89    0.13 
 -17   2  17    0.23    0.12 
 -16  -7   9   -0.11    0.09 
 -16  -6   9   -0.11    0.11 
 -16  -1   9    0.62    0.14 
 -16   5  17    0.02    0.11 
 -15  -6   7    0.41    0.13 
 -15  -2   7    0.00    0.15 
 -15   7  17    0.29    0.10 
 -14  -9   6   -0.06    0.08 
 -14   7   9    0.41    0.16 
 -14   7  19    0.07    0.06 
 -14   9  12    0.31    0.14 
 -14   9  16    0.55    0.09 
 -13  -5   4    2.51    0.15 
 -13  -2   4    3.69    0.19 
 -13   5   6    3.57    0.21 
 -13   7   7    0.38    0.13 
 -13   8   8    1.04    0.17 
 -13  10  11    2.53    0.22 
 -13  10  16    0.11    0.10 
 -12  -6   3    1.85    0.13 
 -12  -1   3    0.67    0.12 
 -12   3   4    2.50    0.17 
 -11  -6   2    1.66    0.11 
 -11  -5   2    0.45    0.10 
 -11  -2   2    0.65    0.11 
 -11  -1   2   -0.02    0.09 
 -11   6   4   10.36    0.31 
 -11  10   7    1.05    0.15 
 -11  12  14    0.90    0.12 
 -10   3   2    0.13    0.10 
 -10   9   5    2.49    0.16 
 -10  10   6    3.72    0.18 
  -9   7   3    0.38    0.11 
  -9  10   5   11.54    0.30 
  -9  13  10    5.00    0.18 
  -9  13  11    1.62    0.13 
  -9  13  12    3.95    0.16 
  -8  13   9    3.92    0.16 
 -17  -8  13    0.22    0.08 
 -17  -6  12   -0.02    0.10 
 -17  -5  12   -0.02    0.11 
 -17  -2  12    0.13    0.10 
 -17   0  13    0.29    0.12 
 -17   1  14    0.28    0.12 
 -17   1  17    0.24    0.14 
 -17   2  15    0.20    0.13 
 -17   2  16    0.36    0.13 
 -16 -11  11   -0.11    0.06 
 -16  -9  10   -0.15    0.08 
 -16  -5   9    0.19    0.11 
 -16  -4   9    0.20    0.12 
 -16  -3   9    0.15    0.13 
 -16   1  10    0.17    0.14 
 -16   3  11    1.25    0.16 
 -16   5  14    0.13    0.11 
 -16   5  15    0.01    0.12 
 -16   5  16   -0.18    0.10 
 -15  -5   7    0.38    0.12 
 -15  -4   7    0.63    0.13 
 -15  -3   7    0.08    0.13 
 -15   2   8    0.12    0.14 
 -15   4   9    0.32    0.16 
 -15   5  10    0.10    0.16 
 -15   6  11    0.83    0.17 
 -15   6  18    0.22    0.10 
 -15   7  13    3.10    0.19 
 -14   1   6    0.30    0.15 
 -14   9  15    0.82    0.12 
 -12  -5   3    2.86    0.13 
 -12  -4   3    2.05    0.13 
 -12  -3   3   -0.25    0.10 
 -12   5   5    0.05    0.14 
 -12   7   6    1.64    0.17 
 -12  10   9    0.02    0.13 
 -12  10  17    0.25    0.09 
 -12  11  11    0.08    0.14 
 -12  11  15   -0.08    0.11 
 -11  -4   2    1.26    0.10 
 -11  -3   2    1.06    0.11 
 -11   3   3    2.13    0.14 
 -11   7   5    0.04    0.14 
 -11  12  11    0.25    0.13 
 -11  12  12    1.05    0.15 
 -11  12  13    0.54    0.13 
 -10   2   2    8.59    0.23 
 -10   5   3    2.23    0.15 
 -10   7   4    2.05    0.15 
  -9   1   1    1.83    0.11 
  -9  12   8    1.83    0.13 
  -8   8   3    0.61    0.10 
  -8  12   7    1.04    0.11 
  -8  13  10    1.46    0.12 
  -8  13  11    0.04    0.10 
  -7  13   9    3.73    0.13 
 -17  -9  14    0.07    0.07 
 -17  -1  13    0.03    0.11 
 -17   0  14    0.11    0.11 
 -17   0  18    0.16    0.10 
 -17   1  15   -0.06    0.12 
 -17   1  16    0.39    0.14 
 -16   0  10    0.10    0.14 
 -16   2  11    0.15    0.14 
 -16   4  13    0.25    0.13 
 -15  -9   8   -0.16    0.09 
 -15   1   8    0.16    0.15 
 -15   3   9    1.34    0.18 
 -15   5  19    0.03    0.08 
 -15   7  14    0.36    0.13 
 -15   7  15    0.02    0.10 
 -14  -8   6    0.22    0.10 
 -14   3   7    3.77    0.22 
 -14   5   8    6.86    0.24 
 -14   6   9    4.71    0.25 
 -14   7  10    0.82    0.16 
 -14   8  11    0.62    0.16 
 -14   8  17    0.04    0.08 
 -13   1   5    2.58    0.19 
 -13   4   6    1.65    0.17 
 -13   6   7    9.07    0.32 
 -13   7   8    0.41    0.15 
 -13   8   9    7.48    0.28 
 -13   9  10    2.11    0.19 
 -13   9  17    0.06    0.09 
 -13  10  13    0.26    0.14 
 -13  10  14   -0.11    0.11 
 -13  10  15    0.21    0.10 
 -12   8   7    0.45    0.12 
 -12   9   8    0.10    0.15 
 -12   9  18    0.02    0.08 
 -12  11  12    0.64    0.14 
 -12  11  13    0.12    0.12 
 -12  11  14    0.19    0.11 
 -11   5   4    2.89    0.17 
 -11  10   8    0.38    0.15 
 -10  12  10    3.41    0.17 
 -10  12  14    0.76    0.10 
  -9   4   2   15.04    0.34 
  -9   8   4    8.72    0.23 
  -8   9   4   14.03    0.32 
  -8  11   6    7.70    0.20 
  -7  12   7    0.39    0.09 
 -17  -8  14    0.17    0.08 
 -17  -6  13   -0.11    0.10 
 -17  -3  13    0.00    0.10 
 -17  -2  13    0.21    0.11 
 -17  -1  14    0.04    0.11 
 -17  -1  18    0.07    0.10 
 -17   0  15    1.06    0.14 
 -17   0  16   -0.04    0.13 
 -17   0  17   -0.22    0.12 
 -16 -10  11   -0.03    0.08 
 -16  -8  10    0.14    0.09 
 -16  -7  10    0.00    0.11 
 -16  -1  10    0.23    0.13 
 -16   1  11    0.92    0.15 
 -16   2  19   -0.11    0.10 
 -16   3  18    0.21    0.11 
 -16   4  14    0.65    0.13 
 -16   4  15   -0.13    0.11 
 -16   4  16    0.17    0.11 
 -16   4  17    0.18    0.11 
 -15  -8   8    0.00    0.10 
 -15  -1   8    0.00    0.16 
 -15   0   8   -0.08    0.14 
 -15   2   9    0.35    0.15 
 -15   4  10    1.81    0.19 
 -15   5  11    1.83    0.19 
 -15   6  12    4.21    0.22 
 -14  -7   6    2.31    0.14 
 -14  -6   6    0.27    0.14 
 -14  -5   6    0.37    0.14 
 -14  -4   6    0.37    0.15 
 -14  -3   6    1.69    0.16 
 -14  -2   6    0.28    0.15 
 -14   2   7    6.29    0.26 
 -14   4   8    0.98    0.17 
 -14   6  19   -0.02    0.07 
 -14   7  18    0.32    0.09 
 -14   8  12    0.66    0.16 
 -14   8  16    0.36    0.12 
 -13   3   6    0.32    0.15 
 -13   6  20   -0.05    0.05 
 -13   8  18    0.13    0.08 
 -13   9  11    0.46    0.16 
 -12   4   5    0.09    0.14 
 -12   6   6    4.89    0.23 
 -12  10  10    0.15    0.14 
 -11   9   7    1.42    0.16 
 -11  11  10    3.73    0.20 
 -10   8   5    4.42    0.19 
 -10   9   6    1.12    0.14 
 -10  10   7    0.63    0.14 
 -10  12  11    3.43    0.17 
 -10  12  12    0.38    0.14 
 -10  12  13    1.17    0.13 
  -9   6   3    5.27    0.18 
  -9   9   5    0.84    0.11 
  -9  10   6    2.46    0.16 
  -9  12   9    5.87    0.20 
  -8   7   3    1.12    0.11 
  -8  12   8    4.57    0.16 
 -17  -8  15    0.15    0.10 
 -17  -7  14    0.16    0.10 
 -17  -3  18   -0.01    0.09 
 -17  -2  14   -0.24    0.10 
 -17  -2  18    0.13    0.10 
 -17  -1  15    0.18    0.12 
 -17  -1  16   -0.03    0.13 
 -17  -1  17    0.18    0.13 
 -16 -12  13   -0.09    0.06 
 -16 -11  12   -0.10    0.07 
 -16  -6  10    0.24    0.11 
 -16  -5  10    0.20    0.12 
 -16  -4  10    0.51    0.14 
 -16   0  11   -0.15    0.13 
 -16   3  13    0.32    0.14 
 -15  -7   8    0.73    0.13 
 -15  -3   8    3.85    0.23 
 -15   3  10    0.11    0.16 
 -15   4  19    0.20    0.11 
 -15   6  13   11.58    0.36 
 -15   6  14    2.83    0.18 
 -15   6  16   -0.10    0.09 
 -14 -10   7    0.04    0.10 
 -14   1   7    1.33    0.18 
 -14   5   9    5.14    0.26 
 -13   5   7    0.27    0.12 
 -13   6   8    1.16    0.17 
 -13   7  19   -0.03    0.07 
 -13   8  10    2.50    0.20 
 -13   9  16    0.70    0.11 
 -12   7   7   -0.07    0.13 
 -12   8   8    1.29    0.16 
 -12   9   9    0.77    0.16 
 -12  10  16   -0.14    0.09 
 -11   0   3    6.66    0.21 
 -11   4   4    0.82    0.10 
 -11   6   5    1.40    0.16 
 -11  10  17    0.10    0.08 
 -11  11  11   -0.05    0.12 
 -11  11  15    0.02    0.09 
 -10   0   2    7.08    0.19 
 -10  11   9    0.11    0.13 
  -9   3   2    1.58    0.11 
  -9  12  10    5.20    0.21 
  -7  11   6    3.13    0.13 
  -7  12   8    1.09    0.11 
 -17  -8  16    0.01    0.08 
 -17  -4  14    0.28    0.10 
 -17  -4  18   -0.06    0.08 
 -17  -3  14    0.19    0.10 
 -17  -3  15    0.12    0.11 
 -17  -3  17    0.02    0.12 
 -17  -2  15    0.09    0.12 
 -17  -2  16    0.27    0.13 
 -17  -2  17    0.10    0.13 
 -16  -9  11   -0.08    0.08 
 -16   1  12    1.03    0.15 
 -16   1  19    0.02    0.10 
 -16   2  13    0.31    0.14 
 -16   2  18    0.23    0.12 
 -16   3  14   -0.03    0.12 
 -16   3  15    0.10    0.11 
 -16   3  17    0.32    0.12 
 -15 -10   9   -0.02    0.10 
 -15  -6   8    0.11    0.12 
 -15  -5   8   -0.16    0.12 
 -15  -4   8   -0.09    0.13 
 -15   1   9    1.83    0.17 
 -15   4  11    2.17    0.20 
 -15   5  12    0.14    0.16 
 -14   0   7   -0.16    0.15 
 -14   7  12    1.39    0.17 
 -14   7  17    0.91    0.10 
 -13  -7   5    1.19    0.12 
 -13  -6   5    0.26    0.14 
 -13  -5   5   12.74    0.37 
 -13  -4   5   16.31    0.45 
 -13  -3   5    2.48    0.18 
 -13  -2   5   11.39    0.35 
 -13   4   7    0.23    0.15 
 -13   7   9    1.90    0.18 
 -13   9  15   -0.12    0.11 
 -12  -1   4    0.06    0.12 
 -12   3   5    2.04    0.17 
 -12   5   6    0.28    0.15 
 -12  10  12    0.66    0.15 
 -12  10  15    0.38    0.11 
 -11   3   4   -0.08    0.11 
 -11   7   6    0.42    0.14 
 -11   9   8    3.34    0.19 
 -11  11  13    0.37    0.14 
 -11  11  14    0.69    0.11 
 -10  -1   2    1.13    0.11 
 -10   3   3    1.63    0.12 
 -10   7   5    6.29    0.22 
  -9   5   3    2.36    0.12 
  -9  11   8    0.29    0.11 
  -9  12  11    1.47    0.13 
  -9  12  12    0.16    0.11 
  -9  12  13    0.11    0.10 
  -8   8   4    0.53    0.11 
  -8  11   7    3.68    0.15 
  -8  12   9    1.63    0.11 
 -17  -6  16    0.32    0.11 
 -17  -6  17    0.20    0.11 
 -17  -5  15   -0.10    0.09 
 -17  -5  16    0.01    0.11 
 -17  -5  17   -0.26    0.10 
 -17  -4  15    0.26    0.11 
 -17  -4  16   -0.11    0.11 
 -17  -4  17    0.19    0.12 
 -17  -3  16    0.15    0.12 
 -16 -10  12    0.05    0.09 
 -16  -8  11    0.72    0.11 
 -16  -7  11    0.51    0.13 
 -16  -2  11    0.10    0.13 
 -16   0  12    0.43    0.14 
 -16   0  19   -0.21    0.11 
 -16   2  14    0.07    0.13 
 -15  -9   9    0.18    0.12 
 -15   0   9    0.18    0.16 
 -15   2  10    0.06    0.16 
 -15   2  20    0.29    0.10 
 -15   4  12    0.85    0.17 
 -14  -9   7    0.06    0.11 
 -14   2   8   14.60    0.46 
 -14   4   9    1.70    0.20 
 -14   4  20   -0.03    0.07 
 -14   5  10    1.64    0.18 
 -14   5  19    0.43    0.09 
 -14   6  11    3.17    0.22 
 -14   6  18    0.15    0.10 
 -14   7  13    0.38    0.15 
 -14   7  16   -0.03    0.11 
 -13   1   6   16.56    0.49 
 -13   5   8    0.09    0.15 
 -13   8  11    0.25    0.16 
 -13   8  17    0.19    0.09 
 -12  -7   4   -0.10    0.10 
 -12  -3   4    2.47    0.16 
 -12   2   5    0.34    0.14 
 -12   6   7    1.12    0.15 
 -12   9  10    0.28    0.14 
 -12   9  17    0.19    0.09 
 -12  10  13    0.12    0.14 
 -12  10  14    0.70    0.13 
 -11  -2   3    0.00    0.09 
 -11   5   5    0.45    0.14 
 -11   8   7    3.42    0.16 
 -11  10  16    0.00    0.10 
 -10  -2   2    8.85    0.21 
 -10   5   4    0.61    0.13 
 -10   8   6   14.20    0.38 
 -10   9   7    7.75    0.24 
 -10  11  10    0.86    0.14 
 -10  11  15    0.23    0.10 
  -9   2   2    0.20    0.09 
  -9   8   5   -0.05    0.10 
  -9   9   6    0.83    0.12 
  -8   9   5    2.38    0.13 
  -8  12  10    2.70    0.14 
  -7  12   9    0.34    0.09 
 -16 -11  13    0.18    0.08 
 -16  -6  11   -0.02    0.11 
 -16  -5  11    1.12    0.15 
 -16  -1  12    1.03    0.15 
 -16   1  18    0.22    0.13 
 -16   2  15   -0.17    0.11 
 -16   2  16    0.20    0.12 
 -15 -11  10   -0.03    0.10 
 -15  -8   9   -0.01    0.12 
 -15  -2   9    0.40    0.16 
 -15  -1   9    2.16    0.19 
 -15   1  10    0.23    0.16 
 -15   3  11    0.06    0.12 
 -15   5  15    0.78    0.14 
 -15   5  16    0.39    0.11 
 -14  -8   7    0.03    0.12 
 -14  -3   7    3.82    0.24 
 -14   7  14    2.60    0.18 
 -13   0   6    0.20    0.15 
 -13   3   7    0.19    0.15 
 -13   5  20   -0.04    0.06 
 -13   6   9    0.09    0.15 
 -13   6  19    0.78    0.09 
 -13   7  10    1.06    0.16 
 -13   7  18   -0.10    0.09 
 -13   8  12    0.50    0.16 
 -13   8  16    0.95    0.14 
 -12  -6   4    0.77    0.11 
 -12  -5   4    4.62    0.17 
 -12  -4   4    1.02    0.12 
 -12   4   6    0.84    0.16 
 -12   7   8   -0.01    0.13 
 -12   7  19   -0.07    0.07 
 -12   8   9    1.36    0.17 
 -12   8  18   -0.05    0.08 
 -12   9  16    0.01    0.11 
 -11  -7   3    0.27    0.09 
 -11  -6   3    0.07    0.10 
 -11  -5   3    0.11    0.10 
 -11  -4   3    1.53    0.13 
 -11  -3   3    1.74    0.13 
 -11   2   4   13.04    0.34 
 -11   6   6    0.32    0.14 
 -10  -6   2    0.48    0.07 
 -10  -5   2    1.19    0.09 
 -10  -4   2    0.62    0.09 
 -10   2   3    1.83    0.13 
 -10  11  11    2.66    0.16 
 -10  11  14    0.52    0.12 
  -9   4   3    0.76    0.10 
  -9   6   4    1.60    0.12 
  -9  11   9    0.22    0.11 
  -8  11   8   24.19    0.53 
  -8  12  11    0.15    0.09 
  -8  12  12   -0.05    0.09 
  -7  12  10    0.91    0.10 
 -16 -10  13   -0.06    0.09 
 -16  -8  12    0.06    0.11 
 -16  -2  12    0.60    0.14 
 -16  -1  19    0.05    0.11 
 -16   0  13    0.11    0.13 
 -16   0  18    0.25    0.13 
 -16   1  14   -0.35    0.12 
 -16   1  15   -0.07    0.11 
 -16   1  16    0.22    0.12 
 -16   1  17   -0.14    0.12 
 -15  -7   9    0.13    0.12 
 -15  -6   9    0.04    0.15 
 -15  -4   9    0.53    0.15 
 -15   0  10    0.15    0.14 
 -15   2  11    0.79    0.16 
 -15   3  12    2.19    0.20 
 -15   4  13    0.65    0.16 
 -15   4  14    0.17    0.14 
 -15   4  17    0.02    0.09 
 -14  -6   7    1.10    0.14 
 -14  -5   7    1.06    0.15 
 -14  -4   7    0.32    0.15 
 -14   1   8   20.54    0.57 
 -14   3   9    1.82    0.16 
 -14   5  11    0.23    0.15 
 -14   6  17   -0.04    0.10 
 -13 -10   6    0.06    0.09 
 -13   2   7    9.64    0.32 
 -13   8  15    1.42    0.15 
 -12   1   5    0.62    0.13 
 -12   5   7    6.04    0.25 
 -11   4   5    3.79    0.19 
 -11   7   7    0.47    0.15 
 -11   8   8    1.84    0.17 
 -11   9   9    0.07    0.14 
 -11   9  17   -0.08    0.09 
 -11  10  11    1.12    0.16 
 -11  10  12    0.45    0.16 
 -11  10  15    0.44    0.12 
 -10   1   3    4.20    0.16 
 -10   6   5    2.23    0.16 
 -10  10   9    0.73    0.15 
 -10  10  16    0.09    0.10 
 -10  11  12    0.40    0.12 
 -10  11  13    0.60    0.12 
  -9  11  10    0.15    0.13 
 -16 -11  14    0.75    0.08 
 -16  -7  12   -0.20    0.10 
 -16  -6  12    0.30    0.13 
 -16  -4  12    0.53    0.14 
 -16  -3  12   -0.15    0.12 
 -16  -2  19   -0.10    0.10 
 -16  -1  13    0.90    0.15 
 -16   0  14    0.89    0.14 
 -16   0  17    0.13    0.13 
 -15 -12  11    0.19    0.09 
 -15 -10  10    0.04    0.11 
 -15  -1  10    0.43    0.16 
 -15   1  11    0.08    0.16 
 -15   3  13    0.77    0.17 
 -15   3  18   -0.05    0.09 
 -15   4  15    0.14    0.13 
 -15   4  16    0.53    0.12 
 -14   0   8    8.53    0.31 
 -14   2   9   13.97    0.45 
 -14   3  20   -0.01    0.07 
 -14   4  19    0.26    0.10 
 -14   5  18   -0.09    0.09 
 -14   6  14    0.26    0.14 
 -13  -9   6    0.37    0.11 
 -13   6  10    0.17    0.15 
 -13   7  17    0.00    0.11 
 -12   0   5    0.22    0.14 
 -12   3   6    0.55    0.12 
 -12   6   8    1.12    0.16 
 -12   7   9    4.12    0.22 
 -12   8  10    0.35    0.15 
 -12   8  17    0.18    0.11 
 -12   9  13    0.28    0.14 
 -12   9  14    0.04    0.13 
 -12   9  15   -0.09    0.11 
 -11  10  13    3.24    0.18 
 -11  10  14    0.22    0.11 
 -10   7   6    3.86    0.18 
 -10   8   7    4.60    0.19 
 -10   9   8    2.39    0.17 
  -9   7   5    2.37    0.13 
  -9  10   8    0.13    0.11 
  -9  11  11    0.53    0.13 
  -9  11  14    0.71    0.12 
  -8   8   5    3.90    0.15 
  -8  10   7    0.26    0.10 
  -7  11   8    0.92    0.10 
 -16 -11  15    0.00    0.07 
 -16 -11  16   -0.12    0.09 
 -16 -10  14   -0.03    0.09 
 -16  -8  13    0.29    0.12 
 -16  -4  19    0.24    0.13 
 -16  -3  13   -0.01    0.12 
 -16  -3  19    0.03    0.11 
 -16  -2  13    0.16    0.13 
 -16  -1  14    0.05    0.12 
 -16  -1  18    0.12    0.13 
 -16   0  15    0.19    0.13 
 -16   0  16    0.16    0.12 
 -15  -9  10    0.74    0.15 
 -15  -2  10    0.25    0.15 
 -15   0  20   -0.01    0.10 
 -15   2  12    0.39    0.17 
 -15   3  14    0.39    0.15 
 -15   3  17   -0.11    0.10 
 -14 -10   8    0.11    0.09 
 -14   1   9   15.56    0.50 
 -14   3  10    2.23    0.20 
 -14   4  11    0.85    0.18 
 -13  -7   6    0.52    0.15 
 -13  -6   6    4.99    0.22 
 -13  -5   6    3.73    0.20 
 -13  -3   6    0.46    0.15 
 -13   1   7    4.39    0.22 
 -13   4  20    0.00    0.07 
 -13   6  18    0.23    0.10 
 -13   7  16    0.02    0.13 
 -12   4   7    0.87    0.16 
 -12   5  20   -0.05    0.07 
 -12   8  11    0.43    0.15 
 -11   3   5    7.49    0.23 
 -11   5   6    2.28    0.14 
 -11   7  19    0.04    0.07 
 -11   8  18    0.11    0.09 
 -10   3   4    0.21    0.11 
 -10   5   5    0.76    0.12 
 -10  10  10    2.67    0.17 
  -9   3   3    4.62    0.14 
  -9   5   4    7.46    0.20 
  -9   8   6    3.02    0.16 
  -9  11  12    1.37    0.14 
  -9  11  13    0.24    0.11 
 -16 -10  17    0.24    0.11 
 -16  -9  14    0.01    0.10 
 -16  -7  13    0.16    0.12 
 -16  -6  19    0.12    0.09 
 -16  -5  13    0.44    0.13 
 -16  -5  19   -0.20    0.09 
 -16  -4  13   -0.03    0.12 
 -16  -3  18    0.20    0.16 
 -16  -2  14    0.00    0.12 
 -16  -2  18   -0.03    0.13 
 -16  -1  16    0.31    0.12 
 -15 -14  14   -0.05    0.06 
 -15  -8  10   -0.05    0.11 
 -15  -3  10    0.24    0.15 
 -15  -1  20   -0.01    0.11 
 -15   0  11    0.09    0.15 
 -15   1  12    0.03    0.16 
 -15   1  19    1.05    0.13 
 -15   2  13    0.23    0.16 
 -15   2  18    1.39    0.12 
 -15   3  16    0.02    0.12 
 -14 -12   9   -0.10    0.09 
 -14  -9   8    0.13    0.11 
 -14  -8   8    0.63    0.15 
 -14   0  21    0.00    0.09 
 -14   5  13   -0.03    0.14 
 -14   5  14    0.16    0.14 
 -14   5  16    2.70    0.19 
 -13   0   7    0.14    0.15 
 -13   2  21    0.15    0.08 
 -13   4   9    0.09    0.16 
 -13   5  10    0.40    0.17 
 -13   6  11   -0.26    0.15 
 -13   7  13    0.24    0.15 
 -12  -3   5    2.05    0.17 
 -12  -2   5    0.58    0.14 
 -12   5   8    4.82    0.23 
 -12   6  19    0.16    0.09 
 -12   7  10    0.53    0.16 
 -12   7  18    0.78    0.10 
 -12   8  16    0.24    0.11 
 -11   2   5    2.83    0.16 
 -11   6   7    0.19    0.11 
 -11   7   8    3.89    0.21 
 -11   8   9    3.22    0.19 
 -11   9  16    0.12    0.09 
 -10   6   6    2.52    0.17 
 -10   9  17    0.13    0.09 
 -10  10  11    2.42    0.17 
 -10  10  14    0.01    0.12 
  -9  10   9    1.23    0.13 
  -8  10   8    0.36    0.11 
  -8  11  13    1.17    0.11 
  -7  11   9    0.70    0.09 
 -16 -10  16    0.20    0.09 
 -16  -9  15    0.26    0.11 
 -16  -8  14    0.31    0.11 
 -16  -8  18    0.12    0.10 
 -16  -6  14   -0.12    0.12 
 -16  -5  14    0.11    0.11 
 -16  -4  14    0.55    0.13 
 -16  -4  18    0.70    0.15 
 -16  -3  15    0.09    0.12 
 -16  -3  17    0.22    0.13 
 -16  -2  16    0.29    0.12 
 -16  -2  17    0.08    0.13 
 -15 -13  13    0.10    0.08 
 -15 -12  12   -0.02    0.09 
 -15  -6  10    0.77    0.15 
 -15  -1  11   -0.18    0.13 
 -15   0  12   -0.18    0.15 
 -15   2  14    1.30    0.17 
 -15   2  16    0.23    0.15 
 -15   2  17    1.77    0.14 
 -14  -7   8    0.28    0.13 
 -14  -6   8    2.32    0.18 
 -14  -5   8    6.47    0.25 
 -14  -4   8    1.18    0.18 
 -14   0   9    0.30    0.18 
 -14   2  10    0.15    0.13 
 -14   3  11    3.85    0.23 
 -14   3  19    0.10    0.10 
 -14   4  12   -0.03    0.14 
 -14   5  15    0.55    0.15 
 -13 -11   7    0.17    0.10 
 -13  -1   7    4.55    0.23 
 -13   2   8    1.35    0.17 
 -13   6  12   -0.10    0.15 
 -13   6  17    0.32    0.13 
 -12  -8   5    0.22    0.11 
 -12  -7   5    8.05    0.24 
 -12  -6   5    0.19    0.12 
 -12  -4   5    0.24    0.12 
 -12   1   6   -0.22    0.12 
 -12   3   7    0.38    0.15 
 -12   3  21   -0.02    0.06 
 -12   6   9    0.18    0.12 
 -12   8  15    0.41    0.13 
 -11  -2   4   13.61    0.34 
 -11   9  12    2.47    0.19 
 -11   9  13    0.03    0.15 
 -11   9  14    0.07    0.14 
 -11   9  15    0.03    0.11 
 -10  -2   3    1.79    0.12 
 -10   2   4    2.71    0.14 
 -10   4   5    1.93    0.14 
 -10   7   7    2.54    0.15 
 -10   8   8    5.55    0.21 
 -10  10  12    1.89    0.15 
 -10  10  13    0.66    0.13 
  -9   4   4    0.73    0.11 
  -9   6   5    8.93    0.23 
  -9  10  10   12.28    0.34 
  -9  10  15   -0.01    0.09 
  -8  11  11    5.33    0.17 
  -8  11  12    0.24    0.11 
  -7  11  10   -0.09    0.09 
 -16  -8  17    0.05    0.11 
 -16  -7  15    0.74    0.11 
 -16  -7  17   -0.10    0.12 
 -16  -7  18    0.01    0.11 
 -16  -6  15    0.19    0.11 
 -16  -6  18    0.09    0.12 
 -16  -5  15    0.14    0.11 
 -16  -5  17   -0.04    0.11 
 -16  -5  18    0.09    0.14 
 -16  -4  15   -0.01    0.11 
 -16  -4  16    0.35    0.12 
 -16  -4  17    0.23    0.14 
 -16  -3  16    0.18    0.12 
 -15  -9  11    1.34    0.16 
 -15  -3  11   -0.10    0.14 
 -15  -2  20    0.12    0.11 
 -15  -1  12    0.00    0.14 
 -15   0  19    2.18    0.15 
 -15   1  13    0.05    0.13 
 -15   1  14    0.14    0.15 
 -15   1  18    0.17    0.11 
 -14 -13  10    0.00    0.09 
 -14 -11   9    0.10    0.09 
 -14  -1   9   16.30    0.53 
 -14   1  10    2.42    0.20 
 -14   4  13    1.09    0.18 
 -14   4  17   -0.05    0.11 
 -13   1   8    6.08    0.27 
 -13   3   9   -0.20    0.14 
 -13   3  20    0.05    0.08 
 -13   5  11    1.12    0.17 
 -13   5  18    0.06    0.12 
 -13   6  13    0.21    0.16 
 -12   0   6   -0.21    0.12 
 -12   4   8    1.65    0.18 
 -12   7  11    0.20    0.15 
 -12   7  17    0.07    0.10 
 -11  -8   4    1.49    0.12 
 -11  -4   4    0.69    0.12 
 -11  -3   4   -0.09    0.10 
 -11   1   5    0.27    0.12 
 -11   5   7    0.84    0.16 
 -11   5  20    0.05    0.08 
 -11   6   8   -0.08    0.13 
 -11   8  10    1.62    0.17 
 -11   8  17    0.19    0.10 
 -10  -3   3    1.47    0.11 
 -10   9  10    5.63    0.23 
 -10   9  16    0.87    0.12 
  -9   7   6    0.60    0.11 
  -9   8   7    4.64    0.18 
  -8   8   6   37.29    0.91 
  -8   9   7    3.48    0.15 
  -8  10   9    0.12    0.12 
  -7  11  11    2.35    0.12 
 -16  -6  16   -0.07    0.10 
 -16  -6  17    0.02    0.11 
 -15 -13  14   -0.05    0.08 
 -15 -11  12    0.73    0.11 
 -15  -8  11    2.22    0.17 
 -15  -4  11    1.83    0.18 
 -15  -2  12    0.07    0.15 
 -15  -1  19    1.01    0.14 
 -15   0  13    0.14    0.16 
 -15   0  18   -0.09    0.11 
 -15   1  15    1.56    0.16 
 -15   1  16    0.62    0.14 
 -15   1  17    1.45    0.14 
 -14 -14  11    0.08    0.10 
 -14 -10   9    0.35    0.12 
 -14  -2   9   13.51    0.46 
 -14   0  10    9.81    0.34 
 -14   2  11    4.92    0.27 
 -14   3  12    0.41    0.13 
 -14   4  14    1.48    0.17 
 -14   4  15    2.78    0.19 
 -14   4  16    0.97    0.14 
 -13  -9   7    0.18    0.14 
 -13   1  21    0.16    0.09 
 -13   4  19    0.13    0.09 
 -13   6  14   -0.21    0.14 
 -12  -1   6   -0.07    0.13 
 -12   2   7    2.90    0.19 
 -12   4  20    0.32    0.09 
 -12   5   9   -0.05    0.14 
 -12   6  10    0.93    0.17 
 -12   6  18    0.26    0.11 
 -11  -7   4    0.45    0.09 
 -11  -6   4    9.17    0.23 
 -11   0   5    8.61    0.26 
 -11   3   6    2.26    0.13 
 -11   6  19    0.11    0.09 
 -11   7  18    0.12    0.10 
 -11   8  16    0.46    0.13 
 -10  -8   3    0.04    0.06 
 -10  -7   3    0.88    0.10 
 -10  -6   3    1.38    0.11 
 -10  -5   3    2.20    0.11 
 -10  -4   3    0.92    0.10 
 -10   1   4    0.26    0.08 
 -10   3   5   12.31    0.33 
 -10   8   9    2.64    0.18 
 -10   9  11    1.92    0.18 
  -9   5   5   14.60    0.35 
  -9   9   9    0.21    0.13 
  -9  10  11    0.69    0.12 
  -9  10  12    7.42    0.24 
  -9  10  13    3.53    0.18 
  -9  10  14    0.00    0.11 
  -7  10   8    6.71    0.17 
 -15 -13  15    0.04    0.08 
 -15 -13  16    3.30    0.12 
 -15 -10  12    0.17    0.11 
 -15  -5  20    0.29    0.11 
 -15  -4  20    0.85    0.12 
 -15  -3  12    2.34    0.20 
 -15  -2  19    0.34    0.14 
 -15   0  14   -0.29    0.14 
 -15   0  15    1.11    0.16 
 -14 -12  10    0.04    0.11 
 -14  -9   9    0.53    0.13 
 -14  -8   9    0.47    0.16 
 -14  -1  10    2.13    0.20 
 -14   2  12    0.99    0.17 
 -14   3  13    0.44    0.17 
 -14   3  17    0.10    0.11 
 -13  -8   7    1.13    0.14 
 -13  -7   7    0.48    0.13 
 -13  -6   7    8.86    0.28 
 -13   0   8    0.12    0.12 
 -13   3  10    6.61    0.29 
 -13   4  11    0.38    0.17 
 -13   5  12    1.23    0.14 
 -13   5  17    0.19    0.13 
 -12 -11   6    1.00    0.12 
 -12   2  21   -0.01    0.07 
 -12   3   8    0.15    0.15 
 -12   5  19    0.04    0.09 
 -12   6  11    1.53    0.18 
 -12   7  15    0.27    0.14 
 -11   2   6    0.85    0.14 
 -11   3  21    0.10    0.07 
 -11   4   7    8.99    0.28 
 -11   7  10    8.90    0.30 
 -11   8  15    2.41    0.18 
 -10   0   4    0.53    0.11 
 -10   6   7   11.22    0.32 
 -10   8  17    0.54    0.11 
 -10   9  12   -0.12    0.12 
 -10   9  14    0.36    0.14 
 -10   9  15    0.72    0.12 
  -9   3   4    2.39    0.13 
  -8   9   8    0.37    0.10 
  -8  10  10   21.21    0.48 
 -15 -12  14    0.47    0.11 
 -15  -9  12    0.43    0.13 
 -15  -7  20    0.18    0.09 
 -15  -6  20   -0.01    0.10 
 -15  -4  12    0.81    0.16 
 -15  -2  13    0.41    0.16 
 -15  -1  14   -0.12    0.14 
 -15  -1  18    0.02    0.12 
 -14 -11  10    0.10    0.11 
 -14  -6   9    4.48    0.23 
 -14  -3  21    0.08    0.10 
 -14   0  11   -0.32    0.15 
 -14   1  19    0.30    0.10 
 -14   2  13   -0.28    0.16 
 -14   2  18    1.05    0.12 
 -14   3  14    2.57    0.20 
 -14   3  15    0.11    0.14 
 -14   3  16    0.74    0.15 
 -13   0  21    0.30    0.12 
 -13   1   9    0.62    0.16 
 -13   2  20    0.04    0.08 
 -13   3  19    0.36    0.12 
 -13   4  18    0.25    0.11 
 -13   5  13    5.68    0.26 
 -13   5  14   -0.28    0.14 
 -13   5  15    0.32    0.15 
 -12 -10   6    2.53    0.15 
 -12  -3   6    0.70    0.15 
 -12   4   9   10.47    0.34 
 -12   5  10    1.11    0.17 
 -11   5   8    5.06    0.21 
 -11   6   9    0.25    0.15 
 -11   7  17    0.65    0.13 
 -11   8  13    0.37    0.15 
 -11   8  14   -0.23    0.13 
 -10   2   5    0.18    0.10 
 -10   4   6    0.47    0.13 
 -10   7  18   -0.12    0.10 
 -10   9  13   -0.11    0.11 
  -9   6   6    0.29    0.08 
  -9   7   7    0.11    0.11 
  -9   9  10    2.84    0.16 
  -8  10  11    0.12    0.11 
  -8  10  13    0.28    0.11 
  -8  10  14    0.06    0.10 
  -7  10   9    1.26    0.10 
 -15 -12  15    0.13    0.10 
 -15 -12  17    0.09    0.09 
 -15 -10  13    0.32    0.12 
 -15  -9  19   -0.15    0.12 
 -15  -4  13    0.75    0.17 
 -15  -4  19    0.11    0.14 
 -15  -3  13    0.64    0.16 
 -15  -2  14    1.23    0.17 
 -15  -2  18    1.44    0.15 
 -15  -1  15    1.67    0.17 
 -14 -15  13    0.26    0.08 
 -14 -14  12    0.09    0.10 
 -14 -13  11    0.02    0.11 
 -14 -10  10   -0.16    0.13 
 -14  -4  21    0.23    0.10 
 -14  -3  10    2.24    0.21 
 -14  -1  20    0.16    0.11 
 -14   2  14    0.64    0.17 
 -14   2  17    0.40    0.13 
 -13 -11   8    1.38    0.14 
 -13  -2   8    1.97    0.19 
 -13   0   9    1.31    0.19 
 -13   2  10    0.62    0.17 
 -13   3  11    1.21    0.18 
 -13   4  12   -0.18    0.15 
 -12  -9   6    0.42    0.12 
 -12  -8   6    0.52    0.13 
 -12  -5   6    0.21    0.14 
 -12  -4   6    1.00    0.14 
 -12   0   7    0.01    0.13 
 -12   2   8    1.39    0.17 
 -12   3  20    0.76    0.11 
 -12   5  18   -0.01    0.11 
 -12   6  12   -0.16    0.13 
 -12   6  16    0.30    0.15 
 -11   1   6    2.34    0.16 
 -11   4  20   -0.08    0.08 
 -11   6  18    0.17    0.12 
 -11   7  11    2.59    0.19 
 -10   5   7    5.70    0.22 
 -10   6  19    0.54    0.10 
 -10   7   9    4.15    0.19 
 -10   8  16    0.12    0.13 
  -9   4   5    0.11    0.10 
  -9   9  15    0.18    0.11 
  -8  10  12    1.69    0.12 
  -7  10  10    1.09    0.12 
 -15 -11  15   -0.07    0.10 
 -15 -10  14    1.08    0.14 
 -15 -10  18    0.08    0.13 
 -15  -9  13    0.23    0.13 
 -15  -8  19    0.03    0.12 
 -15  -7  19    0.02    0.12 
 -15  -6  19    0.07    0.14 
 -15  -5  13    0.78    0.16 
 -15  -4  18    0.29    0.16 
 -15  -3  14    0.55    0.16 
 -15  -3  18   -0.10    0.12 
 -15  -2  15    0.07    0.14 
 -15  -2  16    0.15    0.14 
 -15  -2  17    1.94    0.15 
 -14 -12  11    0.29    0.13 
 -14  -9  10    0.28    0.15 
 -14  -5  21   -0.09    0.09 
 -14  -4  10   20.82    0.64 
 -14  -2  20    0.06    0.13 
 -14  -1  11    6.34    0.27 
 -14   0  12    0.46    0.18 
 -14   0  19   -0.10    0.09 
 -14   1  13    2.39    0.21 
 -14   1  18    0.54    0.12 
 -14   2  15    0.17    0.15 
 -14   2  16    1.38    0.16 
 -13 -10   8    1.64    0.16 
 -13  -1  21    0.49    0.13 
 -13   1  20    0.36    0.10 
 -13   4  13    0.07    0.16 
 -13   4  14    0.13    0.14 
 -13   4  16   -0.09    0.13 
 -12  -7   6    1.92    0.14 
 -12  -6   6    4.72    0.19 
 -12  -1   7    3.07    0.19 
 -12   1  21    0.26    0.08 
 -12   4  10    1.32    0.17 
 -12   4  19    0.03    0.09 
 -12   6  13   -0.08    0.15 
 -11   4   8    0.82    0.16
[truncated: 5,471,802 more chars]
